# Supplementary material for: Lasting Effects on Body Weight and Mammary Gland Gene Expression in Female Mice upon Early Life Exposure to n-3 but Not n-6 High-Fat Diets
Source: PLoS One. 2013 Feb 7;8(2):e55603. doi: 10.1371/journal.pone.0055603 (PMC3567116; doi:10.1371/journal.pone.0055603)
Supplement: Table S1 — List of 670 genes that classified samples by treatment. (XLS) [file pone.0055603.s001.xls]

## Sheet: Supplemental Table S1
SpotID	GenBank accession	Description	NCBI name	NCBI symbol	P-value
spot09642	NM_008605	macrophage metalloelastase (Mmel), mRNA	matrix metalloproteinase 12	Mmp12	5.76e-11
spot13443	AJ251685	mRNA for putative transmembrane glycoprotein (NMB gene)	glycoprotein (transmembrane) nmb	Gpnmb	9.48e-11
spot11578	NM_009984	cathepsin L (Ctsl), mRNA	cathepsin L	Ctsl	3.32e-08
spot02354	NM_021334	integrin alpha X (Cd11c) (Itgax), mRNA	integrin alpha X	Itgax	4.58e-08
spot09757	AF068182	B cell linker protein BLNK mRNA, complete cds	B-cell linker	Blnk	5.48e-08
spot07905	NM_013532	glycoprotein 49 B (Gp49b), mRNA	leukocyte immunoglobulin-like receptor, subfamily B, member 4	Lilrb4	6.31e-08
spot03985	AF154337	putative seven pass transmembrane protein (Tm7sf1) mRNA, complete cds	transmembrane 7 superfamily member 1	Tm7sf1	9.91e-08
spot00137	NM_007872	DNA methyltransferase 3A (Dnmt3a), mRNA	DNA methyltransferase 3A	Dnmt3a	1e-07
spot17914	NM_017372	lysozyme (Lyzs), mRNA.	lysozyme	Lyzs	1.39e-07
spot04321	NM_011662	TYRO protein tyrosine kinase binding protein (Tyrobp), mRNA	TYRO protein tyrosine kinase binding protein	Tyrobp	1.7e-07
spot13489	NM_007860	deiodinase, iodothyronine, type I (Dio1), mRNA	deiodinase, iodothyronine, type I	Dio1	2.74e-07
spot19465	NM_011116	phospholipase D3 (Pld3), mRNA	phospholipase D3	Pld3	2.77e-07
spot04647	NM_008147	glycoprotein 49 A (Gp49a), mRNA.	glycoprotein 49 A	Gp49a	3.09e-07
spot11707	NM_010819	macrophage C-type lectin (Mpcl), mRNA	C-type lectin domain family 4, member d	Clec4d	3.64e-07
spot17610	NM_016917	solute carrier family 39 (iron-regulated transporter), member 1 (Slc39a1), mRNA	solute carrier family 40 (iron-regulated transporter), member 1	Slc40a1	4.18e-07
spot00271	NM_013612	solute carrier family 11 (proton-coupled divalent metal ion transporters), member 1 (Slc11a1), mRNA	solute carrier family 11 (proton-coupled divalent metal ion transporters), member 1	Slc11a1	4.65e-07
spot19219	NM_016722	galactosamine (N-acetyl)-6-sulfate sulfatase (Galns), mRNA	galactosamine (N-acetyl)-6-sulfate sulfatase	Galns	4.98e-07
spot17405	NM_007535	B-cell leukemia/lymphoma 2 related protein A1c (Bcl2a1c), mRNA	B-cell leukemia/lymphoma 2 related protein A1c	Bcl2a1c	5.68e-07
spot12640	NM_010877	neutrophil cytosolic factor 2 (Ncf2), mRNA.	neutrophil cytosolic factor 2	Ncf2	5.89e-07
spot17471	NM_011208	protein tyrosine phosphatase, non-receptor type substrate 1 (Ptpns1), mRNA	protein tyrosine phosphatase, non-receptor type substrate 1	Ptpns1	6.4e-07
spot15475	X16834	mRNA for Mac-2 antigen	lectin, galactose binding, soluble 3	Lgals3	9.89e-07
spot03432	AK004092	18 days embryo cDNA, RIKEN full-length enriched library, clone:1110034I12, full insert sequence.	5, 10-methenyltetrahydrofolate synthetase	Mthfs	1.15e-06
spot07826	L20315	MPS1 gene and mRNA, 3'end	macrophage expressed gene 1	Mpeg1	1.6e-06
spot19418	NM_019992	BCR downstream signaling 1 (Brdg1-pending), mRNA	expressed sequence AI586015	AI586015	1.65e-06
spot19211	M74294	IL-1rn antagonist protein mRNA, complete cds	interleukin 1 receptor antagonist	Il1rn	2.31e-06
spot04025	NM_021281	cathepsin S (Ctss), mRNA	cathepsin S	Ctss	2.31e-06
spot02291	AF317838	inositol polyphosphate 4-phosphatase mRNA, complete cds	inositol polyphosphate-4-phosphatase, type I	Inpp4a	2.39e-06
spot15978	NM_031253	triggering receptor expressed on myeloid cells 2a (Trem2a-pending), mRNA.	triggering receptor expressed on myeloid cells 2	Trem2	2.57e-06
spot20576	NM_022964	Williams-Beuren syndrome chromosome region 5 homolog (human) (Wbscr5), mRNA.	Williams-Beuren syndrome chromosome region 5 homolog (human)	Wbscr5	3.21e-06
spot11813	NM_011103	protein kinase C, delta (Pkcd), mRNA	protein kinase C, delta	Prkcd	3.5e-06
spot10000	NM_011518	spleen tyrosine kinase (Syk), mRNA	spleen tyrosine kinase	Syk	3.82e-06
spot02912	AF359564	inner mitochondrial membrane peptidase 2 mRNA, complete cds	inner mitochondrial membrane peptidase 2-like (S. cerevisiae)	Immp2l	4.76e-06
spot21205	NM_007599	capping protein (actin filament), gelsolin-like (Capg), mRNA	capping protein (actin filament), gelsolin-like	Capg	4.95e-06
spot19260	NM_013590	P lysozyme structural (Lzp-s), mRNA	P lysozyme structural	Lzp-s	5.14e-06
spot02794	BC006801	Similar to CMRF35 leukocyte immunoglobulin-like receptor, clone MGC:11569 IMAGE:3152857, mRNA, complete cds.	Cd300C antigen	Cd300c	6.56e-06
spot08471	AK002779	adult male kidney cDNA, RIKEN full-length enriched library, clone:0610037M15, full insert sequence.	RIKEN cDNA 0610037M15 gene	0610037M15Rik	6.69e-06
spot15270	NM_009883	CCAAT/enhancer binding protein (C/EBP), beta (Cebpb), mRNA	CCAAT/enhancer binding protein (C/EBP), beta	Cebpb	8.27e-06
spot10087	NM_021414	hypothetical protein, MNCb-5555 (LOC58225), mRNA	RIKEN cDNA 4631427C17 gene	4631427C17Rik	1.03e-05
spot21379	NM_009853	CD68 antigen (Cd68), mRNA	CD68 antigen	Cd68	1.03e-05
spot10359	AF041924	infected A seq 8, day 10, T cell receptor beta chain mRNA, partial cds.	0	0	1.06e-05
spot09221	AK006908	adult male testis cDNA, RIKEN full-length enriched library, clone:1700066N21, full insert sequence.	RIKEN cDNA 1700066N21 gene	1700066N21Rik	1.19e-05
spot01856	NM_007547	protein tyrosine phosphatase, non-receptor type substrate 1 (Ptpns1), mRNA.	protein tyrosine phosphatase, non-receptor type substrate 1	Ptpns1	1.2e-05
spot19486	NM_008404	integrin beta 2 (Cd18) (Itgb2), mRNA	integrin beta 2	Itgb2	1.32e-05
spot00302	NM_007793	cystatin B (Cstb), mRNA	cystatin B	Cstb	1.45e-05
spot03887	NM_007498	activating transcription factor 3 (Atf3), mRNA	activating transcription factor 3	Atf3	1.54e-05
spot15487	NM_009970	colony stimulating factor 2 receptor, alpha, low-affinity (granulocyte-macrophage) (Csf2ra), mRNA	colony stimulating factor 2 receptor, alpha, low-affinity (granulocyte-macrophage)	Csf2ra	1.67e-05
spot18988	L31783	uridine kinase mRNA, partial cds	uridine-cytidine kinase 1	Uck1	2e-05
spot04618	NM_021325	antigen identified by monoclonal antibody MRC OX-2 receptor (Mox2r), mRNA.	CD200 receptor 1	Cd200r1	2.04e-05
spot17619	NM_011716	Wolfram syndrome 1 homolog (human) (Wfs1), mRNA	Wolfram syndrome 1 homolog (human)	Wfs1	2.04e-05
spot05916	NM_008906	protective protein for beta-galactosidase (Ppgb), mRNA	protective protein for beta-galactosidase	Ppgb	2.05e-05
spot15413	AF121080	cAMP inducible 1 protein (Ci1) mRNA, complete cds	solute carrier family 15, member 3	Slc15a3	2.25e-05
spot04074	NM_007469	apolipoprotein CI (Apoc1), mRNA	apolipoprotein C-I	Apoc1	2.28e-05
spot08518	AY035890	toll-like receptor 8 (Tlr8) mRNA, complete cds.	toll-like receptor 8	Tlr8	2.48e-05
spot08101	AF188504	LNV (Lnv) mRNA, complete cds	chemokine-like factor super family 7	Cklfsf7	2.51e-05
spot04053	NM_019455	prostaglandin D2 synthase 2, hematopoietic (Ptgds2), mRNA	prostaglandin D2 synthase 2, hematopoietic	Ptgds2	2.55e-05
spot21035	NM_007403	a disintegrin and metalloprotease domain 8 (Adam8), mRNA	a disintegrin and metalloprotease domain 8	Adam8	2.88e-05
spot06117	NM_007377	apoptosis-associated tyrosine kinase (Aatk), mRNA	apoptosis-associated tyrosine kinase	Aatk	2.99e-05
spot07831	NM_020258	cAMP inducible 2 protein (Ci2), mRNA	solute carrier family 37 (glycerol-3-phosphate transporter), member 2	Slc37a2	3.05e-05
spot21615	M14833	MHC class I c6/g2 (Qa-2) gene, exon 3.	0	0	3.1e-05
spot02337	NM_007702	cell death-inducing DNA fragmentation factor, alpha subunit-like effector A (Cidea), mRNA	cell death-inducing DNA fragmentation factor, alpha subunit-like effector A	Cidea	3.34e-05
spot05755	AB041548	brain cDNA, clone MNCb-3816, similar to AF171875 g1-related zinc finger protein (Mus musculus)	ring finger protein 128	Rnf128	3.4e-05
spot04461	NM_020044	Williams-Beuren syndrome chromosome region 5 homolog (human) (Wbscr5), mRNA	0	0	3.43e-05
spot17256	NM_020008	C-type (calcium dependent, carbohydrate recognition domain) lectin, superfamily member 12 (Clecsf12), mRNA	C-type lectin domain family 7, member a	Clec7a	3.44e-05
spot06019	NM_017466	lipopolysaccharide inducible C-C chemokine receptor related (L-CCR), mRNA	chemokine (C-C motif) receptor-like 2	Ccrl2	3.49e-05
spot19668	AK003496	18 days embryo cDNA, RIKEN full-length enriched library, clone:1110006G06, full insert sequence.	RIKEN cDNA 1110006G06 gene	1110006G06Rik	3.87e-05
spot15365	NM_007934	glutamyl aminopeptidase (Enpep), mRNA	glutamyl aminopeptidase	Enpep	4.21e-05
spot13694	NM_011707	vitronectin (Vtn), mRNA	vitronectin	Vtn	4.41e-05
spot19265	NM_011314	serum amyloid A 2 (Saa2), mRNA	serum amyloid A 2	Saa2	5.07e-05
spot18314	NM_029716	RIKEN cDNA 1700112L09 gene (1700112L09Rik), mRNA.	chimerin (chimaerin) 1	Chn1	5.21e-05
spot17320	NM_015811	regulator of G-protein signaling 1 (Rgs1), mRNA	regulator of G-protein signaling 1	Rgs1	5.33e-05
spot10663	M73679	(clone pMHFY1) ferritin H pseudogene.	ferritin heavy chain, pseudogene 1	Fth-ps1	6.02e-05
spot21459	NM_010188	Fc receptor, IgG, low affinity III (Fcgr3), mRNA.	Fc receptor, IgG, low affinity III	Fcgr3	6.04e-05
spot13418	NM_013545	hemopoietic cell phosphatase (Hcph), mRNA	hemopoietic cell phosphatase	Hcph	6.11e-05
spot02399	U66888	Emr1 mRNA, complete cds	EGF-like module containing, mucin-like, hormone receptor-like sequence 1	Emr1	6.24e-05
spot20143	NM_009742	B-cell leukemia/lymphoma 2 related protein A1a (Bcl2a1a), mRNA.	B-cell leukemia/lymphoma 2 related protein A1a	Bcl2a1a	6.24e-05
spot05050	AK008777	adult male stomach cDNA, RIKEN full-length enriched library, clone:2210023N03, full insert sequence.	actin related protein 2/3 complex, subunit 2	Arpc2	6.76e-05
spot15465	U96701	serine proteinase inhibitor mBM2A mRNA, complete cds	serine protease inhibitor 15	Spi15	7.1e-05
spot12540	AK004287	18 days embryo cDNA, RIKEN full-length enriched library, clone:1110057L18, full insert sequence.	phytoceramidase, alkaline	Phca	7.77e-05
spot06016	AB025408	mRNA for sid478p, complete cds	esterase D/formylglutathione hydrolase	Esd	7.81e-05
spot10591	NM_026586	RIKEN cDNA 6720475J19 gene (6720475J19Rik), mRNA.	0	0	7.93e-05
spot13362	NM_016796	vesicle-associated membrane protein 4 (Vamp4), mRNA	vesicle-associated membrane protein 4	Vamp4	8.42e-05
spot11785	NM_009876	cyclin-dependent kinase inhibitor 1C (P57) (Cdkn1c), mRNA	cyclin-dependent kinase inhibitor 1C (P57)	Cdkn1c	8.71e-05
spot08115	X97581	mRNA for spalt transcription factor	sal-like 3 (Drosophila)	Sall3	8.77e-05
spot11407	NM_010422	hexosaminidase B (Hexb), mRNA	hexosaminidase B	Hexb	8.83e-05
spot09565	NM_011355	SFFV proviral integration 1 (Sfpi1), mRNA	SFFV proviral integration 1	Sfpi1	9.49e-05
spot01527	AK013477	adult male hippocampus cDNA, RIKEN full-length enriched library, clone:2900002L22, full insert sequence.	phosphomevalonate kinase	Pmvk	9.59e-05
spot16126	NM_053215	RIKEN cDNA 0610033E06 gene (0610033E06Rik), mRNA.	RIKEN cDNA 0610033E06 gene	0610033E06Rik	9.6e-05
spot13788	NM_013792	alpha-N-acetylglucosaminidase (Sanfilippo disease IIIB) (Naglu), mRNA	alpha-N-acetylglucosaminidase (Sanfilippo disease IIIB)	Naglu	9.66e-05
spot12608	AK004655	adult male lung cDNA, RIKEN full-length enriched library, clone:1200008O12, full insert sequence.	RIKEN cDNA 1200008O12 gene	1200008O12Rik	0.0001019
spot02223	NM_013569	potassium voltage-gated channel, subfamily H (eag-related), member 2 (Kcnh2), mRNA	potassium voltage-gated channel, subfamily H (eag-related), member 2	Kcnh2	0.000104195
spot05250	NM_026492	RIKEN cDNA 4930414C09 gene (4930414C09Rik), mRNA.	synovial sarcoma, X member B, breakpoint 1	Ssxb1	0.000123411
spot01049	NM_008049	ferritin light chain 2 (Ftl2), mRNA.	ferritin light chain 2	Ftl2	0.000124192
spot06376	BC006604	Similar to DKFZP564O0823 protein, clone MGC:11719 IMAGE:3966312, mRNA, complete cds.	RIKEN cDNA 9130213B05 gene	9130213B05Rik	0.000127293
spot20859	NM_010271	glycerol phosphate dehydrogenase 1, cytoplasmic adult (Gdc1), mRNA	glycerol-3-phosphate dehydrogenase 1 (soluble)	Gpd1	0.00012791
spot16558	AK003873	18 days embryo cDNA, RIKEN full-length enriched library, clone:1110020M10, full insert sequence.	thioesterase, adipose associated	Thea	0.000131632
spot04697	AK014830	adult male testis cDNA, RIKEN full-length enriched library, clone:4921507A02, full insert sequence.	protein kinase C and casein kinase substrate in neurons 3	Pacsin3	0.000135281
spot02624	M64156	Ig active kappa-chain mRNA V-region.	0	0	0.000135303
spot01740	AK020850	adult retina cDNA, RIKEN full-length enriched library, clone:A930012N16, full insert sequence.	RIKEN cDNA A930012N16 gene	A930012N16Rik	0.00013557
spot00787	AF316532	JL1/11-7 rearranged immunoglobulin heavy chain variable region mRNA, partial cds.	0	0	0.000135936
spot17211	NM_008243	hepatocyte growth factor-like (Hgfl), mRNA	macrophage stimulating 1 (hepatocyte growth factor-like)	Mst1	0.000144337
spot05089	NM_030565	hypothetical protein MGC7673 (MGC7673), mRNA.	cDNA sequence BC004044	BC004044	0.000152113
spot12851	AK003868	18 days embryo cDNA, RIKEN full-length enriched library, clone:1110020K19, full insert sequence.	RIKEN cDNA F830021D11 gene	F830021D11Rik	0.000156943
spot21038	NM_008615	malic enzyme, supernatant (Mod1), mRNA	malic enzyme, supernatant	Mod1	0.000159896
spot02302	NM_008991	ATP-binding cassette, sub-family D (ALD), member 3 (Abcd3), mRNA	ATP-binding cassette, sub-family D (ALD), member 3	Abcd3	0.000163586
spot01415	BC002251	Similar to phosphoserine phosphatase, clone MGC:7574 IMAGE:3493291, mRNA, complete cds.	phosphoserine phosphatase	Psph	0.000164568
spot06583	NM_010185	Fc receptor, IgE, high affinity I, gamma polypeptide (Fcer1g), mRNA.	Fc receptor, IgE, high affinity I, gamma polypeptide	Fcer1g	0.000166612
spot05218	NM_025358	RIKEN cDNA 1010001N11 gene (1010001N11Rik), mRNA.	NADH dehydrogenase (ubiquinone) 1 alpha subcomplex, 9	Ndufa9	0.000168815
spot16251	NM_026444	citrate synthase (Cs), mRNA.	citrate synthase	Cs	0.000172194
spot11839	NM_013610	ninjurin 1 (Ninj1), mRNA	ninjurin 1	Ninj1	0.000186009
spot13642	NM_010686	lysosomal-associated protein transmembrane 5 (Laptm5), mRNA	lysosomal-associated protein transmembrane 5	Laptm5	0.000188616
spot09619	NM_011804	cellular repressor of E1A-stimulated genes (Creg), mRNA	cellular repressor of E1A-stimulated genes 1	Creg1	0.00019219
spot15671	NM_009303	synaptogyrin 1 (Syngr1), mRNA	synaptogyrin 1	Syngr1	0.000196163
spot05877	NM_018779	phosphodiesterase 3A, cGMP inhibited (Pde3a), mRNA	phosphodiesterase 3A, cGMP inhibited	Pde3a	0.00019619
spot15251	AJ279835	partial mRNA for hypothetical protein, clone mvx11002	laminin receptor 1 (ribosomal protein SA)	Lamr1	0.000209397
spot17234	NM_009196	solute carrier family 16 (monocarboxylic acid transporters), member 1 (Slc16a1), mRNA	solute carrier family 16 (monocarboxylic acid transporters), member 1	Slc16a1	0.000218748
spot06568	BC011154	Similar to 19A24 protein, clone MGC:19034 IMAGE:4168309, mRNA, complete cds.	SLAM family member 7	Slamf7	0.000219092
spot20141	BC004740	clone IMAGE:3499835, mRNA.	kinesin family member 18A	Kif18a	0.000220734
spot13121	AK019037	10 day old male pancreas cDNA, RIKEN full-length enriched library, clone:1810056O20, full insert sequence.	RIKEN cDNA 1810056O20 gene	1810056O20Rik	0.000226938
spot09544	NM_008320	interferon concensus sequence binding protein (Icsbp), mRNA	interferon consensus sequence binding protein 1	Icsbp1	0.000235195
spot09912	NM_011604	toll-like receptor 6 (Tlr6), mRNA	toll-like receptor 6	Tlr6	0.000243244
spot06621	AF237917	MS4A7 protein mRNA, complete cds.	membrane-spanning 4-domains, subfamily A, member 7	Ms4a7	0.000243676
spot09748	NM_008185	glutathione S-transferase, theta 1 (Gstt1), mRNA	glutathione S-transferase, theta 1	Gstt1	0.000252125
spot00978	NM_025543	RIKEN cDNA 2400002F11 gene (2400002F11Rik), mRNA.	RIKEN cDNA 2400002F11 gene	2400002F11Rik	0.000255836
spot09554	NM_016974	D site albumin promoter binding protein (Dbp), mRNA	D site albumin promoter binding protein	Dbp	0.000262461
spot14498	AK021073	adult male corpus striatum cDNA, RIKEN full-length enriched library, clone:C030013D06, full insert sequence.	RIKEN cDNA C030013D06 gene	C030013D06Rik	0.000264406
spot04764	AK010874	13 days embryo liver cDNA, RIKEN full-length enriched library, clone:2500004H21, full insert sequence.	RIKEN cDNA 1810048P08 gene	1810048P08Rik	0.000266321
spot03112	BC003482	solute carrier family 25 (mitochondrial carrier	transmembrane 4 superfamily member 7	Tm4sf7	0.000272725
spot03605	M19689	MHC class I H-2 (q-haplotype) classical transplantation antigen mRNA, 3' non-coding regions 1 and 2.	0	0	0.000276718
spot14296	AK019647	adult male testis cDNA, RIKEN full-length enriched library, clone:4930478K11, full insert sequence.	RIKEN cDNA 4930478K11 gene	4930478K11Rik	0.000280347
spot11886	NM_010697	LIM domain binding 1 (Ldb1), mRNA	LIM domain binding 1	Ldb1	0.000282144
spot01847	NM_025843	RIKEN cDNA 1110002H15 gene (1110002H15Rik), mRNA.	NADH dehydrogenase (ubiquinone) 1 beta subcomplex, 7	Ndufb7	0.000285046
spot09657	NM_008288	hydroxysteroid 11-beta dehydrogenase 1 (Hsd11b1), mRNA	hydroxysteroid 11-beta dehydrogenase 1	Hsd11b1	0.000286778
spot19609	AB008179	CNR4 mRNA for Cadherin-related neural recepter 4, partial cds.	protocadherin alpha 7	Pcdha7	0.000294117
spot18363	NM_025446	RIKEN cDNA 1500031O19 gene (1500031O19Rik), mRNA.	androgen-induced 1	Aig1	0.000295732
spot00937	NM_011337	small inducible cytokine A3 (Scya3), mRNA.	chemokine (C-C motif) ligand 3	Ccl3	0.000297486
spot12717	AK017429	10 days neonate head cDNA, RIKEN full-length enriched library, clone:5530401A10, full insert sequence.	RIKEN cDNA 5530401A10 gene	5530401A10Rik	0.000298535
spot06079	AF200357	pantothenate kinase 1 beta (panK1beta) mRNA, complete cds	pantothenate kinase 1	Pank1	0.000300144
spot07051	AK007405	10 day old male pancreas cDNA, RIKEN full-length enriched library, clone:1810009J04, full insert sequence.	mitochondrial ribosomal protein L50	Mrpl50	0.00030674
spot18986	NM_008750	nucleoredoxin (Nxn), mRNA	nucleoredoxin	Nxn	0.000318328
spot02322	AF035209	putative v-SNARE Vti1a mRNA, complete cds	vesicle transport through interaction with t-SNAREs homolog 1A (yeast)	Vti1a	0.000327895
spot09673	NM_009593	ATP-binding cassette, sub-family G (WHITE), member 1 (Abcg1), mRNA	ATP-binding cassette, sub-family G (WHITE), member 1	Abcg1	0.000331044
spot11816	NM_009856	CD83 antigen (Cd83), mRNA	CD83 antigen	Cd83	0.000345992
spot19224	NM_009201	solute carrier family 1, member 7 (Slc1a7), mRNA	solute carrier family 1 (neutral amino acid transporter), member 5	Slc1a5	0.000347561
spot21767	AK015312	adult male testis cDNA, RIKEN full-length enriched library, clone:4930434H03, full insert sequence.	RIKEN cDNA 5830411E10 gene	5830411E10Rik	0.000349713
spot13529	NM_008534	lymphocyte antigen 9 (Ly9), mRNA	lymphocyte antigen 9	Ly9	0.000361366
spot11655	NM_011034	peroxiredoxin 1 (Prdx1), mRNA	peroxiredoxin 1	Prdx1	0.000367141
spot16161	M73678	(clone pMHFY9) ferritin H pseudogene.	ferritin heavy chain, pseudogene 3	Fth-ps3	0.000373017
spot08610	AK016865	adult male testis cDNA, RIKEN full-length enriched library, clone:4933421L13, full insert sequence.	zinc finger, DHHC domain containing 11	Zdhhc11	0.000373689
spot11708	U12961	NAD(P)H:menadione oxidoreductase (Nmo1) mRNA, complete cds	NAD(P)H dehydrogenase, quinone 1	Nqo1	0.000388733
spot05802	NM_007651	CD53 antigen (Cd53), mRNA	CD53 antigen	Cd53	0.00040042
spot04353	NM_018770	immunosuperfamily protein Bl2 (Bl2-pending), mRNA	immunoglobulin superfamily, member 4A	Igsf4a	0.000400621
spot09768	NM_016774	ATP synthase, H+ transporting mitochondrial F1 complex, alpha subunit (Atp5b), mRNA	ATP synthase, H+ transporting mitochondrial F1 complex, beta subunit	Atp5b	0.000407033
spot21213	U18869	mitogen-responsive 96 kDa phosphoprotein p96 mRNA, alternatively spliced p67 mRNA, and alternatively spliced p93 mRNA, complete cds	disabled homolog 2 (Drosophila)	Dab2	0.00040738
spot06440	K01925	MHC class II H2-IA-alpha gene (q haplotype), mRNA.	histocompatibility 2, class II antigen A, alpha	H2-Aa	0.000407909
spot05039	AF158744	prolactin-like protein C beta precursor, mRNA, complete cds.	prolactin-like protein C 2	Prlpc2	0.000408915
spot13977	BC012207	clone MGC:18977 IMAGE:4007264, mRNA, complete cds.	0	0	0.000410629
spot04143	NM_011701	vimentin (Vim), mRNA	vimentin	Vim	0.000413009
spot09474	NM_011660	thioredoxin (Txn), mRNA	thioredoxin 1	Txn1	0.000413352
spot02457	NM_016669	crystallin, mu (Crym), mRNA	crystallin, mu	Crym	0.00041744
spot08027	NM_010091	dishevelled, dsh homolog (Drosophila) (Dvl), mRNA	dishevelled, dsh homolog 1 (Drosophila)	Dvl1	0.000423535
spot08565	NM_025968	RIKEN cDNA 2510002C21 gene (2510002C21Rik), mRNA.	leukotriene B4 12-hydroxydehydrogenase	Ltb4dh	0.000429393
spot10397	AF126458	clone MR2.5 T-cell receptor alpha chain mRNA, partial cds.	0	0	0.000438873
spot19223	M60493	cystic fibrosis transmembrane conductance regulator (CFTR) mRNA, complete cds	cystic fibrosis transmembrane conductance regulator homolog	Cftr	0.000441421
spot00336	U13839	vacuolar adenosine triphosphatase subunit C mRNA, complete cds	ATPase, H+ transporting, V1 subunit C, isoform 1	Atp6v1c1	0.000448118
spot05104	AK006665	adult male testis cDNA, RIKEN full-length enriched library, clone:1700041A01, full insert sequence.	RIKEN cDNA 1700041A01 gene	1700041A01Rik	0.000449347
spot05931	NM_009948	carnitine palmitoyltransferase 1, muscle (Cpt1b), mRNA	carnitine palmitoyltransferase 1b, muscle	Cpt1b	0.000458432
spot21226	NM_009396	tumor necrosis factor, alpha-induced protein 2 (Tnfaip2), mRNA	tumor necrosis factor, alpha-induced protein 2	Tnfaip2	0.000466882
spot03986	NM_007861	dihydrolipoamide dehydrogenase (Dld), mRNA	dihydrolipoamide dehydrogenase	Dld	0.00047577
spot19368	NM_019549	pleckstrin (Plek), mRNA	pleckstrin	Plek	0.000481977
spot11786	NM_007629	cyclin B1, related sequence 1 (Ccnb1-rs1), mRNA	cyclin B1	Ccnb1	0.000484269
spot08566	AK004971	adult male liver cDNA, RIKEN full-length enriched library, clone:1300012D20, full insert sequence.	RIKEN cDNA 1300012D20 gene	1300012D20Rik	0.000489405
spot10805	BC011285	clone MGC:7004 IMAGE:3155476, mRNA, complete cds.	MOB1, Mps One Binder kinase activator-like 1B (yeast)	Mobk1b	0.00049285
spot02234	NM_010361	glutathione S-transferase, theta 2 (Gstt2), mRNA	glutathione S-transferase, theta 2	Gstt2	0.000496213
spot04052	NM_018772	I3 protein (Bri3), mRNA	brain protein I3	Bri3	0.000517539
spot14226	NM_025375	RIKEN cDNA 1110003N24 gene (1110003N24Rik), mRNA.	Williams Beuren syndrome chromosome region 22	Wbscr22	0.000519389
spot11015	AK020180	adult male adrenal gland cDNA, RIKEN full-length enriched library, clone:7330409J17, full insert sequence.	proline arginine-rich end leucine-rich repeat	Prelp	0.000519766
spot07896	NM_018794	ATPase, H+ transporting, lysosomal (vacuolar proton pump), subunit 1 (Atp6s1), mRNA	ATPase, H+ transporting, lysosomal accessory protein 1	Atp6ap1	0.00053736
spot13252	L38990	glucokinase mRNA, complete cds	glucokinase	Gck	0.000538636
spot17041	NM_008323	isocitrate dehydrogenase 3 (NAD+), gamma (Idh3g), mRNA	isocitrate dehydrogenase 3 (NAD+), gamma	Idh3g	0.000540777
spot06759	NM_027722	RIKEN cDNA 4933436C10 gene (4933436C10Rik), mRNA.	nudix (nucleoside diphosphate linked moiety X)-type motif 4	Nudt4	0.00054533
spot19136	NM_019998	hypothetical protein MNCb-5081 (MNCb-5081), mRNA	asparagine-linked glycosylation 2 homolog (yeast, alpha-1,3-mannosyltransferase)	Alg2	0.000552234
spot19114	U80019	kidney and liver proline oxidase 1 (MmPOX1) mRNA, partial cds	proline dehydrogenase (oxidase) 2	Prodh2	0.000558968
spot06118	NM_010370	granzyme A (Gzma), mRNA	granzyme A	Gzma	0.000559656
spot05210	NM_026535	RIKEN cDNA 4632419J12 gene (4632419J12Rik), mRNA.	serine (or cysteine) proteinase inhibitor, clade A (alpha-1 antiproteinase, antitrypsin), member 12	Serpina12	0.000570548
spot19255	NM_011330	small inducible cytokine A11 (Scya11), mRNA	small chemokine (C-C motif) ligand 11	Ccl11	0.000576356
spot09741	NM_009207	solute carrier family 4 (anion exchanger), member 2 (Slc4a2), mRNA	solute carrier family 4 (anion exchanger), member 2	Slc4a2	0.000576895
spot02955	NM_023850	carbohydrate (keratan sulfate Gal-6) sulfotransferase 1 (Chst1), mRNA.	carbohydrate (keratan sulfate Gal-6) sulfotransferase 1	Chst1	0.000580741
spot17351	NM_009779	complement component 3a receptor 1 (C3ar1), mRNA	complement component 3a receptor 1	C3ar1	0.00058143
spot13727	NM_008594	milk fat globule-EGF factor 8 protein (Mfge8), mRNA	milk fat globule-EGF factor 8 protein	Mfge8	0.000591504
spot19931	NM_025710	RIKEN cDNA 4430402G14 gene (4430402G14Rik), mRNA.	ubiquinol-cytochrome c reductase, Rieske iron-sulfur polypeptide 1	Uqcrfs1	0.00059207
spot04738	U96685	immunoglobulin-like receptor PIRA4 (6M7) mRNA, complete cds.	paired-Ig-like receptor A4	Pira4	0.000595621
spot21025	NM_007653	Cd63 antigen (Cd63), mRNA	Cd63 antigen	Cd63	0.000597089
spot14783	AK008108	adult male small intestine cDNA, RIKEN full-length enriched library, clone:2010004N24, full insert sequence.	sulfatase 2	Sulf2	0.000599428
spot11373	X71479	Cyp4a-12 mRNA	similar to cytochrome P450, 4a10	MGC25972	0.000602724
spot05209	AK009039	adult male tongue cDNA, RIKEN full-length enriched library, clone:2300007F24, full insert sequence.	cDNA sequence BC026744	BC026744	0.000609336
spot11013	AK020504	12 days embryo embryonic body between diaphragm region and neck cDNA, RIKEN full-length enriched library, clone:9430085A19, full insert sequence.	RIKEN cDNA 1190002C06 gene	1190002C06Rik	0.000611819
spot06132	L04275	macrophage scavenger receptor type II mRNA, complete cds	macrophage scavenger receptor 1	Msr1	0.000624584
spot05572	NM_024210	RIKEN cDNA 2310033P09 gene (2310033P09Rik), mRNA.	RIKEN cDNA 2310033P09 gene	2310033P09Rik	0.000638965
spot18379	AF316872	protein kinase BRPK mRNA, complete cds.	PTEN induced putative kinase 1	Pink1	0.000640564
spot21058	NM_013667	solute carrier family 22, member 2 (Slc22a2), mRNA	solute carrier family 22 (organic cation transporter), member 2	Slc22a2	0.000648159
spot15372	NM_009801	carbonic anhydrase 2 (Car2), mRNA	carbonic anhydrase 2	Car2	0.000651551
spot12764	AJ132677	olfr89 gene, partial.	0	0	0.00065613
spot07100	AK016032	adult male testis cDNA, RIKEN full-length enriched library, clone:4930543N07, full insert sequence.	RIKEN cDNA 4930543N07 gene	4930543N07Rik	0.00066678
spot02858	NM_025844	RIKEN cDNA 1110001O09 gene (1110001O09Rik), mRNA.	cysteine and histidine-rich domain (CHORD)-containing, zinc-binding protein 1	Chordc1	0.000668655
spot13412	AF287271	ribosomal protein L23 (Rpl23) mRNA, complete cds	ribosomal protein L23	Rpl23	0.000669942
spot08954	AK004494	18 days embryo cDNA, RIKEN full-length enriched library, clone:1190005I06, full insert sequence.	RIKEN cDNA 1190005I06 gene	1190005I06Rik	0.000676306
spot06934	NM_009243	serine protease inhibitor 1-1 (Spi1-1), mRNA.	serine (or cysteine) proteinase inhibitor, clade A, member 1a	Serpina1a	0.000689696
spot00410	NM_013471	annexin A4 (Anxa4), mRNA	annexin A4	Anxa4	0.000698047
spot05240	X16218	T12 class I MHC gene (exon 5).	0	0	0.000700902
spot17679	NM_023145	butyrophilin-like 2 (Btnl2), mRNA.	histocompatibility 2, class II antigen A, alpha	H2-Aa	0.00070322
spot03154	NM_009245	serine protease inhibitor 1-3 (Spi1-3), mRNA.	serine (or cysteine) proteinase inhibitor, clade A, member 1a	Serpina1a	0.000713966
spot04312	AF273768	preproneuropeptide Y (Npy) mRNA, complete cds	neuropeptide Y	Npy	0.000723866
spot01325	S41227	T-cell receptor beta chain variable region gene, partial cds.	0	0	0.000727784
spot21994	NM_011530	ATP-binding cassette, sub-family B (MDR/TAP), member 3 (Abcb3), mRNA.	transporter 2, ATP-binding cassette, sub-family B (MDR/TAP)	Tap2	0.00073352
spot10094	NM_019542	N-acetylglucosamine kinase (Gnk-pending), mRNA	N-acetylglucosamine kinase	Nagk	0.000735595
spot15428	X00496	Ia-associated invariant chain (Ii) mRNA fragment	Ia-associated invariant chain	Ii	0.000736537
spot19434	NM_010634	fatty acid binding protein 5, epidermal (Fabp5), mRNA	fatty acid binding protein 5, epidermal	Fabp5	0.000748129
spot18094	NM_025407	RIKEN cDNA 1110032G10 gene (1110032G10Rik), mRNA.	ubiquinol-cytochrome c reductase core protein 1	Uqcrc1	0.000750806
spot09689	NM_008455	kallikrein 3, plasma (Klk3), mRNA	kallikrein B, plasma 1	Klkb1	0.00075279
spot11375	NM_019655	adenosine deaminase, RNA-specific (Adar), mRNA	adenosine deaminase, RNA-specific	Adar	0.000753576
spot12581	AB054025	KIF18B gene for kinesin superfamily protein 18B, partial cds.	kinesin family member 18B	Kif18b	0.000756829
spot10772	NM_023149	RIKEN cDNA 0610010E05 gene (0610010E05Rik), mRNA.	CNDP dipeptidase 2 (metallopeptidase M20 family)	Cndp2	0.000757429
spot04640	U55553	anti-DNA immunoglobulin heavy chain IgG mRNA, antibody 452s.7, partial cds.	0	0	0.000781686
spot14361	BC004653	clone MGC:7701 IMAGE:3497629, mRNA, complete cds.	SWI/SNF related, matrix associated, actin dependent regulator of chromatin, subfamily a, member 2	Smarca2	0.000786113
spot05539	BC008156	clone IMAGE:3711168, mRNA, partial cds.	ubiquitin specific protease 43	Usp43	0.00079039
spot05618	NM_024197	RIKEN cDNA 2900053E13 gene (2900053E13Rik), mRNA.	NADH dehydrogenase (ubiquinone) 1 alpha subcomplex 10	Ndufa10	0.000793296
spot11585	NM_007650	CD5 antigen (Cd5), mRNA	CD5 antigen	Cd5	0.000813326
spot07433	AK016200	adult male testis cDNA, RIKEN full-length enriched library, clone:4930563E18, full insert sequence.	RIKEN cDNA 4930563E18 gene	4930563E18Rik	0.000817136
spot15730	NM_008486	leucine arylaminopeptidase 1, intestinal (Lap1), mRNA	alanyl (membrane) aminopeptidase	Anpep	0.000822004
spot18814	AK003193	18 days embryo cDNA, RIKEN full-length enriched library, clone:1110001A03, full insert sequence.	tweety homolog 2 (Drosophila)	Ttyh2	0.000824031
spot21868	NM_007798	cathepsin B (Ctsb), mRNA.	cathepsin B	Ctsb	0.000824674
spot19632	Z22077	M.domesticus IgK variable region.	0	0	0.000840949
spot06361	L37349	(clone FMLCR7) hepatic protein mRNA	0	0	0.000848338
spot06439	NM_024465	RIKEN cDNA 6330583M11 gene (6330583M11Rik), mRNA.	RIKEN cDNA 6330583M11 gene	6330583M11Rik	0.000857717
spot13592	NM_007604	capping protein alpha 2 (Cappa2), mRNA	capping protein (actin filament) muscle Z-line, alpha 2	Capza2	0.000866875
spot05875	NM_008710	nicotinamide nucleotide transhydrogenase (Nnt), mRNA	nicotinamide nucleotide transhydrogenase	Nnt	0.000875657
spot13701	NM_007781	colony stimulating factor 2 receptor, beta 2, low-affinity (granulocyte-macrophage) (Csf2rb2), mRNA	colony stimulating factor 2 receptor, beta 2, low-affinity (granulocyte-macrophage)	Csf2rb2	0.000877779
spot17671	NM_010649	killer cell lectin-like receptor, subfamily A, member 4 (Klra4), mRNA.	killer cell lectin-like receptor, subfamily A, member 4	Klra4	0.000878791
spot13411	NM_010687	like-glycosyltransferase (Large), mRNA	like-glycosyltransferase	Large	0.000881015
spot04112	NM_009463	uncoupling protein, mitochondrial (Ucp), mRNA	uncoupling protein 1 (mitochondrial, proton carrier)	Ucp1	0.000885432
spot01079	BC008232	clone IMAGE:2647796, mRNA.	0	0	0.000894061
spot07117	AK020681	16 days neonate cerebellum cDNA, RIKEN full-length enriched library, clone:9630030F18, full insert sequence.	phosphatase and actin regulator 1	Phactr1	0.000894772
spot10924	AK008965	adult male stomach cDNA, RIKEN full-length enriched library, clone:2210417G15, full insert sequence.	1-acylglycerol-3-phosphate O-acyltransferase 3	Agpat3	0.000909431
spot03265	AK016288	adult male testis cDNA, RIKEN full-length enriched library, clone:4930573C15, full insert sequence.	RIKEN cDNA 4930573C15 gene	4930573C15Rik	0.000911193
spot17669	AB072039	FAE mRNA for fatty acyl elongase, complete cds.	ELOVL family member 6, elongation of long chain fatty acids (yeast)	Elovl6	0.000922424
spot20496	AK017126	adult male testis cDNA, RIKEN full-length enriched library, clone:4933439M10, full insert sequence.	0	0	0.00094518
spot00315	NM_021460	lysosomal acid lipase 1 (Lip1), mRNA	lysosomal acid lipase 1	Lip1	0.000952874
spot09738	NM_021542	potassium channel, subfamily K, member 5 (Kcnk5), mRNA	potassium channel, subfamily K, member 5	Kcnk5	0.000953174
spot06349	U51744	TEF-1-related factor (FR-19) mRNA, partial cds	TEA domain family member 4	Tead4	0.000956637
spot21666	AF139234	clone JO1C12 anti-fluorescein immunoglobulin light chain mRNA, partial cds.	0	0	0.000959225
spot00474	U87814	PEST phosphatase interacting protein mRNA, complete cds	proline-serine-threonine phosphatase-interacting protein 1	Pstpip1	0.000960287
spot09479	NM_007748	cytochrome c oxidase, subunit VI a, polypeptide 1 (Cox6a1), mRNA	cytochrome c oxidase, subunit VI a, polypeptide 1	Cox6a1	0.000970094
spot12697	NM_026275	RIKEN cDNA 1200003M11 gene (1200003M11Rik), mRNA.	ubiquitin-conjugating enzyme E2R 2	Ube2r2	0.000980573
spot02105	NM_010726	lupus nephritis-associated peptide 1 (Lnap1), mRNA	phytanoyl-CoA hydroxylase	Phyh	0.000981099
spot06797	BC013544	RIKEN cDNA 2310042M24 gene, clone MGC:19231 IMAGE:4242418, mRNA, complete cds.	RIKEN cDNA 2310042M24 gene	2310042M24Rik	0.000995785
spot05112	AK010984	13 days embryo liver cDNA, RIKEN full-length enriched library, clone:2510019J21, full insert sequence.	glycoprotein, synaptic 2	Gpsn2	0.00099857
spot14136	AK003296	18 days embryo cDNA, RIKEN full-length enriched library, clone:1110002G11, full insert sequence.	sestrin 1	Sesn1	0.000998902
spot10523	AK015331	adult male testis cDNA, RIKEN full-length enriched library, clone:4930438A08, full insert sequence.	RIKEN cDNA 4930438A08 gene	4930438A08Rik	0.000999562
spot01061	BC003309	RIKEN cDNA 2310042N02 gene, clone MGC:6976 IMAGE:3154669, mRNA, complete cds.	RIKEN cDNA 2310042N02 gene	2310042N02Rik	0.00100442
spot01741	AK010392	ES cells cDNA, RIKEN full-length enriched library, clone:2410004I22, full insert sequence.	RIKEN cDNA 2210009G21 gene	2210009G21Rik	0.00100925
spot05195	AK014490	14 days embryo liver cDNA, RIKEN full-length enriched library, clone:4432412D15, full insert sequence.	transmembrane emp24 protein transport domain containing 5	Tmed5	0.0010117
spot09539	NM_008637	mutT (E. coli) human homolog (8-oxo-dGTPase) (Mth1), mRNA	nudix (nucleoside diphosphate linked moiety X)-type motif 1	Nudt1	0.00103641
spot08479	AF298899	P2Y6 receptor gene, complete cds.	pyrimidinergic receptor P2Y, G-protein coupled, 6	P2ry6	0.00103852
spot07895	NM_011626	TPA regulated locus (Tparl), mRNA	TPA regulated locus	Tparl	0.00103874
spot17228	NM_008149	glycerol-3-phosphate acyltransferase, mitochondrial (Gpam), mRNA	glycerol-3-phosphate acyltransferase, mitochondrial	Gpam	0.00104238
spot03599	BC011191	clone MGC:19092 IMAGE:4196244, mRNA, complete cds.	quinolinate phosphoribosyltransferase	Qprt	0.0010518
spot02610	BC013656	clone MGC:19118 IMAGE:4209551, mRNA, complete cds.	immunoglobulin heavy chain (J558 family)	Igh-VJ558	0.00105354
spot21048	L21027	A10 mRNA, partial cds	3-phosphoglycerate dehydrogenase	Phgdh	0.0010555
spot03194	AK006890	adult male testis cDNA, RIKEN full-length enriched library, clone:1700065F16, full insert sequence.	RIKEN cDNA 4930513F16 gene	4930513F16Rik	0.00108847
spot01074	AK002723	adult male kidney cDNA, RIKEN full-length enriched library, clone:0610031G08, full insert sequence.	RIKEN cDNA 0610031G08 gene	0610031G08Rik	0.00109299
spot09803	NM_010392	histocompatibility 2, Q region locus 2 (H2-Q2), mRNA	histocompatibility 2, Q region locus 2	H2-Q2	0.00109406
spot02338	NM_011054	phosphodiesterase 1C (Pde1c), mRNA	phosphodiesterase 1C	Pde1c	0.00110041
spot10593	BC003330	Similar to Rev/Rex activation domain binding protein-related, clone MGC:7148 IMAGE:3256586, mRNA, complete cds.	HIV-1 Rev binding protein-like	Hrbl	0.00110586
spot09314	AK014847	adult male testis cDNA, RIKEN full-length enriched library, clone:4921509A06, full insert sequence.	RIKEN cDNA 4921509A06 gene	4921509A06Rik	0.00112196
spot19414	NM_008720	Niemann Pick type C1 (Npc1), mRNA	Niemann Pick type C1	Npc1	0.00114046
spot02452	NM_008372	interleukin 7 receptor (Il7r), mRNA	interleukin 7 receptor	Il7r	0.00114621
spot10697	AK007341	10 day old male pancreas cDNA, RIKEN full-length enriched library, clone:1810005C06, full insert sequence.	SEC22 vesicle trafficking protein-like 2 (S. cerevisiae)	Sec22l2	0.00114706
spot01138	AK018737	adult male kidney cDNA, RIKEN full-length enriched library, clone:0610010I05, full insert sequence.	NADH dehydrogenase 5, mitochondrial	mt-Nd5	0.00115571
spot15189	AF288783	glycogen phosphorylase mRNA, complete cds	liver glycogen phosphorylase	Pygl	0.00115727
spot04522	AF052834	hybridoma 12A1 immunoglobulin heavy chain mRNA, partial cds.	immunoglobulin heavy chain 6 (heavy chain of IgM)	Igh-6	0.0011586
spot19473	NM_011179	prosaposin (Psap), mRNA	prosaposin	Psap	0.0011637
spot02545	AK007415	10 day old male pancreas cDNA, RIKEN full-length enriched library, clone:1810010A06, full insert sequence.	HESB like domain containing 2	Hbld2	0.00117081
spot01919	NM_021273	creatine kinase, brain (Ckb), mRNA	creatine kinase, brain	Ckb	0.00118673
spot16493	AF287293	cervical cancer receptor (Mccr) mRNA, complete cds.	LETM1 domain containing 1	Letmd1	0.00118985
spot13422	NM_009808	caspase 12 (Casp12), mRNA	caspase 12	Casp12	0.00119292
spot10998	AK019418	13 days embryo head cDNA, RIKEN full-length enriched library, clone:3110018K01, full insert sequence.	septin 3	37865	0.00120247
spot12920	AK002889	adult male kidney cDNA, RIKEN full-length enriched library, clone:0610041L09, full insert sequence.	coiled-coil-helix-coiled-coil-helix domain containing 3	Chchd3	0.00120966
spot04116	NM_013477	ATPase, H+ transporting, lysosomal (vacuolar proton pump), 42 kDa (Atp6d), mRNA	ATPase, H+ transporting, V0 subunit D isoform 1	Atp6v0d1	0.00121837
spot00089	NM_007411	adenosine kinase (Adk), mRNA	adenosine kinase	Adk	0.00122488
spot01374	BC003423	RIKEN cDNA 1500004O06 gene, clone MGC:6453 IMAGE:2609295, mRNA, complete cds.	ubiquinol cytochrome c reductase core protein 2	Uqcrc2	0.0012371
spot21051	Z71189	mitochondrial mRNA for very-long-chain acyl-CoA dehydrogenase	acyl-Coenzyme A dehydrogenase, very long chain	Acadvl	0.00124534
spot03728	X16219	T14 class I MHC gene (exon 5).	0	0	0.00124674
spot21006	NM_007381	acetyl-Coenzyme A dehydrogenase, long-chain (Acadl), mRNA	acetyl-Coenzyme A dehydrogenase, long-chain	Acadl	0.00126555
spot19941	AK005035	adult male liver cDNA, RIKEN full-length enriched library, clone:1300017J02, full insert sequence.	RIKEN cDNA 1300017J02 gene	1300017J02Rik	0.00126907
spot19152	NM_007607	carbonic anhydrase 4 (Car4), mRNA	carbonic anhydrase 4	Car4	0.0012745
spot02612	NM_010379	histocompatibility 2, class II antigen A, beta 1 (H2-Ab1), mRNA.	histocompatibility 2, class II antigen A, beta 1	H2-Ab1	0.001287
spot01575	AK012908	10, 11 days embryo cDNA, RIKEN full-length enriched library, clone:2810046L04, full insert sequence.	RIKEN cDNA 2810046L04 gene	2810046L04Rik	0.00131456
spot10995	M20467	(clone N4-2) Ig rearranged kappa chain mRNA V-region (VH11-JK5) N4 hybridoma, exon.	0	0	0.00132891
spot19503	NM_009448	tubulin alpha 6 (Tuba6), mRNA	tubulin, alpha 6	Tuba6	0.00135164
spot11215	AK018209	adult male medulla oblongata cDNA, RIKEN full-length enriched library, clone:6330509E05, full insert sequence.	transmembrane protein 39b	Tmem39b	0.00135985
spot11361	NM_020561	acid sphingomyelinase-like phosphodiesterase 3a (ASML3), mRNA	sphingomyelin phosphodiesterase, acid-like 3A	Smpdl3a	0.00136494
spot05988	NM_007505	ATP synthase, H+ transporting, mitochondrial F1 complex, alpha subunit, isoform 1 (Atp5a1), mRNA	ATP synthase, H+ transporting, mitochondrial F1 complex, alpha subunit, isoform 1	Atp5a1	0.00136714
spot05423	AK014460	13 days embryo cDNA, RIKEN full-length enriched library, clone:3930402G23, full insert sequence.	RIKEN cDNA 3930402G23 gene	3930402G23Rik	0.00137714
spot02151	M35797	t-complex protein (Tcp-1x) mRNA, 3' end	acetyl-Coenzyme A acetyltransferase 2	Acat2	0.0013893
spot12607	AK002597	adult male kidney cDNA, RIKEN full-length enriched library, clone:0610012F22, full insert sequence.	tetratricopeptide repeat domain 8	Ttc8	0.00140356
spot10888	AK006005	adult male testis cDNA, RIKEN full-length enriched library, clone:1700015P13, full insert sequence.	aquaporin 11	Aqp11	0.00141705
spot01581	NM_026565	RIKEN cDNA 9430083G14 gene (9430083G14Rik), mRNA.	RIKEN cDNA 9430083G14 gene	9430083G14Rik	0.00142964
spot04874	NM_025750	RIKEN cDNA 4933417A18 gene (4933417A18Rik), mRNA.	RIKEN cDNA 4933417A18 gene	4933417A18Rik	0.0014456
spot19157	NM_010724	proteosome (prosome, macropain) subunit, beta type 8 (large multifunctional protease 7) (Psmb8), mRNA	proteosome (prosome, macropain) subunit, beta type 8 (large multifunctional protease 7)	Psmb8	0.00145161
spot00079	NM_007807	cytochrome b-245, beta polypeptide (Cybb), mRNA	cytochrome b-245, beta polypeptide	Cybb	0.0014581
spot20870	NM_013718	Bet3 homolog (S. cerevisiae) (Bet3-pending), mRNA	trafficking protein particle complex 3	Trappc3	0.00148316
spot05925	NM_008874	phospholipase C, beta 3 (Plcb3), mRNA	phospholipase C, beta 3	Plcb3	0.00148523
spot05422	AK021297	13 days embryo stomach cDNA, RIKEN full-length enriched library, clone:D530025C14, full insert sequence.	procollagen lysine, 2-oxoglutarate 5-dioxygenase 2	Plod2	0.00148616
spot07010	D29939	mRNA for light chain of catalytic antibody 8D11 with hydrolytic activity of chloramphenicol monoester, V region.	0	0	0.00148999
spot17640	Z47782	mRNA expressed in islet cells (clone 50,53)	0	0	0.0014963
spot00509	NM_021410	triggering receptor expressed on myeloid cells 2 (Trem2-pending), mRNA	triggering receptor expressed on myeloid cells 2	Trem2	0.00149742
spot05886	NM_019545	hydroxyacid oxidase (glycolate oxidase) 3 (Hao3), mRNA	hydroxyacid oxidase (glycolate oxidase) 3	Hao3	0.00150712
spot16997	AJ242954	partial mRNA for dysferlin (dysf gene).	dysferlin	Dysf	0.00151935
spot14497	S66856	V kappa Ox1 transgene [LK3 transgenic mice, Peyers patches, Genomic, 228 nt].	0	0	0.0015229
spot08396	X06014	Transgenic hybridoma mRNA for Ig-G 3A1 heavy chain T(15)V(H).	0	0	0.00152899
spot09582	NM_018773	SKAP55 homologue (Saps-pending), mRNA	src family associated phosphoprotein 2	Scap2	0.00152978
spot14187	NM_011558	T-cell receptor gamma, variable 4 (Tcrg-V4), mRNA.	0	0	0.00153537
spot01091	NM_028564	RIKEN cDNA 1700082M22 gene (1700082M22Rik), mRNA.	RIKEN cDNA 1700082M22 gene	1700082M22Rik	0.00154256
spot14429	AK007137	adult male testis cDNA, RIKEN full-length enriched library, clone:1700108I23, full insert sequence.	RIKEN cDNA 4931431B13 gene	4931431B13Rik	0.00154271
spot18941	NM_007808	cytochrome c, somatic (Cycs), mRNA	cytochrome c, somatic	Cycs	0.00155039
spot17410	NM_007540	brain derived neurotrophic factor (Bdnf), mRNA	brain derived neurotrophic factor	Bdnf	0.00155797
spot13836	NM_010517	insulin-like growth factor binding protein 4 (Igfbp4), mRNA	insulin-like growth factor binding protein 4	Igfbp4	0.00155944
spot05282	AK008157	adult male small intestine cDNA, RIKEN full-length enriched library, clone:2010008C14, full insert sequence.	RIKEN cDNA 2010008C14 gene	2010008C14Rik	0.00157128
spot04309	NM_011216	protein tyrosine phosphatase, receptor type, O (Ptpro), mRNA	protein tyrosine phosphatase, receptor type, O	Ptpro	0.00158314
spot18668	AK016157	adult male testis cDNA, RIKEN full-length enriched library, clone:4930557B06, full insert sequence.	RIKEN cDNA 4930557B06 gene	4930557B06Rik	0.00158384
spot15533	AF000427	B144 mRNA, m17r splice variant, complete cds	leukocyte specific transcript 1	Lst1	0.00159805
spot10796	AK016019	adult male testis cDNA, RIKEN full-length enriched library, clone:4930542C21, full insert sequence.	RIKEN cDNA 4930542C21 gene	4930542C21Rik	0.00159849
spot12332	AK019654	adult male testis cDNA, RIKEN full-length enriched library, clone:4930486B16, full insert sequence.	tripartite motif-containing 42	Trim42	0.00160268
spot15521	NM_007836	growth arrest and DNA-damage-inducible, alpha (Gadd45a), mRNA	growth arrest and DNA-damage-inducible 45 alpha	Gadd45a	0.00160535
spot22120	AK005927	adult male testis cDNA, RIKEN full-length enriched library, clone:1700012M20, full insert sequence.	RIKEN cDNA 1700012M20 gene	1700012M20Rik	0.00162232
spot04872	AK008675	adult male stomach cDNA, RIKEN full-length enriched library, clone:2210008M02, full insert sequence.	Machado-Joseph disease (spinocerebellar ataxia 3, olivopontocerebellar ataxia 3, autosomal dominant, ataxin 3) homolog (human)	Mjd	0.00162691
spot08107	NM_009052	reduced expression 3 (Rex3), mRNA	reduced expression 3	Rex3	0.00163084
spot08375	AE008685	TRAV3-4	0	0	0.0016363
spot10415	AK003448	18 days embryo cDNA, RIKEN full-length enriched library, clone:1110004P15, full insert sequence.	AHNAK nucleoprotein (desmoyokin)	Ahnak	0.00164646
spot22056	M73677	(clone pMHFY3) ferritin H pseudogene.	ferritin heavy chain, pseudogene 2	Fth-ps2	0.00165612
spot02590	AY044451	heart alpha-kinase mRNA, partial cds.	alpha-kinase 2	Alpk2	0.00166475
spot09819	NM_008660	myosin If (Myo1f), mRNA	myosin IF	Myo1f	0.00166507
spot16758	NM_026306	RIKEN cDNA 0610038D11 gene (0610038D11Rik), mRNA.	RIKEN cDNA 0610038D11 gene	0610038D11Rik	0.00166717
spot12586	AF285577	transcriptional repressor Scml2 (Scml2) mRNA, complete cds.	sex comb on midleg-like 2 (Drosophila)	Scml2	0.0016984
spot11164	AK016789	adult male testis cDNA, RIKEN full-length enriched library, clone:4933412E24, full insert sequence.	RIKEN cDNA 4933412E24 gene	4933412E24Rik	0.00172984
spot17937	AK018464	16 days embryo lung cDNA, RIKEN full-length enriched library, clone:8430436L14, full insert sequence.	RIKEN cDNA 8430436L14 gene	8430436L14Rik	0.0017359
spot03688	AK009954	adult male tongue cDNA, RIKEN full-length enriched library, clone:2310057D15, full insert sequence.	RIKEN cDNA 2310057D15 gene	2310057D15Rik	0.00174521
spot20323	NM_026312	RIKEN cDNA 2610029G23 gene (2610029G23Rik), mRNA.	RIKEN cDNA 2610029G23 gene	2610029G23Rik	0.00175211
spot13696	NM_017402	Pak3 binding protein (Pak3bp-pending), mRNA	Rho guanine nucleotide exchange factor (GEF7)	Arhgef7	0.00175869
spot09184	AK003988	18 days embryo cDNA, RIKEN full-length enriched library, clone:1110030K16, full insert sequence.	secretoglobin, family 3A, member 1	Scgb3a1	0.00176287
spot02756	X16199	D4 class I MHC gene (exon 5).	0	0	0.00176456
spot10126	L33255	hypertrophy-associated mRNA segment	0	0	0.00176841
spot10195	AF041961	infected B seq 4, day 14, T cell receptor beta chain mRNA, partial cds.	0	0	0.00177581
spot12081	U86721	T-cell receptor alpha V region t1b8, partial cds.	0	0	0.0018069
spot19925	NM_023137	ubiquitin D (Ubd), mRNA.	ubiquitin D	Ubd	0.00181152
spot09319	AK020520	12 days embryo embryonic body between diaphragm region and neck cDNA, RIKEN full-length enriched library, clone:9430093N23, full insert sequence.	RIKEN cDNA 9430093N23 gene	9430093N23Rik	0.00181642
spot13467	NM_011046	proprotein convertase subtilisin/kexin type 3 (Pcsk3), mRNA	furin (paired basic amino acid cleaving enzyme)	Furin	0.00181672
spot06781	NM_025476	RIKEN cDNA 2410005O16 gene (2410005O16Rik), mRNA.	RIKEN cDNA 2410005O16 gene	2410005O16Rik	0.00182135
spot19210	NM_017389	eosinophil-associated ribonuclease 4 (Ear4), mRNA	eosinophil-associated, ribonuclease A family, member 4	Ear4	0.00182444
spot11530	NM_013698	TXK tyrosine kinase (Txk), mRNA	TXK tyrosine kinase	Txk	0.00183356
spot09279	AK005867	adult male testis cDNA, RIKEN full-length enriched library, clone:1700011H22, full insert sequence.	RIKEN cDNA 1700011H22 gene	1700011H22Rik	0.00184041
spot04205	NM_009545	zinc finger protein 144 (Zfp144), mRNA	ring finger protein 110	Rnf110	0.00186702
spot22528	Z78157	partial cochlear mRNA (clone 25F9).	0	0	0.00187608
spot09974	NM_008349	interleukin 10 receptor, beta (Il10rb), mRNA	interleukin 10 receptor, beta	Il10rb	0.0018829
spot06221	AF282730	tissue inhibitor of metalloproteinases TIMP4 (Timp4) mRNA, complete cds	tissue inhibitor of metalloproteinase 4	Timp4	0.00189471
spot15248	NM_018813	cleavage and polyadenylation specificity factor 3 (Cpsf3), mRNA	cleavage and polyadenylation specificity factor 3	Cpsf3	0.00190428
spot17382	NM_019983	Ras negative regulator Rabex-5/Rin2 (LOC56715), mRNA	RAB guanine nucleotide exchange factor (GEF) 1	Rabgef1	0.00193268
spot13470	NM_009288	serine/threonine kinase 10 (Stk10), mRNA	serine/threonine kinase 10	Stk10	0.00196532
spot15459	NM_009320	solute carrier family 6 (neurotransmitter transporter, taurine), member 6 (Slc6a6), mRNA	solute carrier family 6 (neurotransmitter transporter, taurine), member 6	Slc6a6	0.00197631
spot09823	NM_008633	microtubule-associated protein 4 (Mtap4), mRNA	microtubule-associated protein 4	Mtap4	0.00198268
spot02197	NM_021327	Nef-associated factor 1 (Naf1-pending), mRNA	TNFAIP3 interacting protein 1	Tnip1	0.0019867
spot10059	NM_011706	vanilloid receptor-like protein 1 (Vrl1), mRNA	transient receptor potential cation channel, subfamily V, member 2	Trpv2	0.00198903
spot12184	AF088905	H-2K2b pseudogene, complete sequence.	histocompatibility 2, K region locus 2	H2-K2	0.00199166
spot10366	BC003249	Similar to thyroid hormone receptor interactor 10, clone MGC:6673 IMAGE:3500118, mRNA, complete cds.	thyroid hormone receptor interactor 10	Trip10	0.00199427
spot12879	AK016971	adult male testis cDNA, RIKEN full-length enriched library, clone:4933428L12, full insert sequence.	RIKEN cDNA 4933428L12 gene	4933428L12Rik	0.0020104
spot04202	X03533	mRNA for tyrosine protein kinase p56-tck	lymphocyte protein tyrosine kinase	Lck	0.00201498
spot07301	X16214	T8 class I MHC gene exon 5.	0	0	0.0020197
spot15405	NM_016972	solute carrier family 8 (cationic amino acid transporter, y+ system), member 7 (Slc7a8), mRNA	solute carrier family 7 (cationic amino acid transporter, y+ system), member 8	Slc7a8	0.00203127
spot16062	BC011318	RIKEN cDNA 2810409H07 gene, clone MGC:19263 IMAGE:3985271, mRNA, complete cds.	RIKEN cDNA 2810409H07 gene	2810409H07Rik	0.0020575
spot16408	AK011596	10 days embryo cDNA, RIKEN full-length enriched library, clone:2610028K12, full insert sequence.	transferrin receptor	Tfrc	0.00208224
spot12115	X56717	rearranged T-cell receptor alpha chain mRNA.	RIKEN cDNA A430107P09 gene	A430107P09Rik	0.00208555
spot12038	AK016141	adult male testis cDNA, RIKEN full-length enriched library, clone:4930556B16, full insert sequence.	additional sex combs like 2 (Drosophila)	Asxl2	0.00209291
spot15430	NM_019494	small inducible cytokine subfamily B (Cys-X-Cys), member 11 (Scyb11), mRNA	chemokine (C-X-C motif) ligand 11	Cxcl11	0.00209878
spot13791	NM_019917	tissue-type vomeronasal neurons putative pheromone receptor (LOC56552), mRNA	vomeronasal 2, receptor, 1b	V2r1b	0.00210461
spot17274	NM_010443	heme oxygenase (decycling) 2 (Hmox2), mRNA	heme oxygenase (decycling) 2	Hmox2	0.00212367
spot15831	AK018561	adult male colon cDNA, RIKEN full-length enriched library, clone:9030618O22, full insert sequence.	cDNA sequence BC065151	BC065151	0.0021318
spot08751	AF184240	amino acid transporter Nat-2 (Nat) mRNA, complete cds.	solute carrier family 38, member 1	Slc38a1	0.00214156
spot08363	Z12393	rearranged T-cell receptor beta chain Vbeta5 repertoire (VDJ).	0	0	0.00215787
spot03419	AK009168	adult male tongue cDNA, RIKEN full-length enriched library, clone:2310005E17, full insert sequence.	RIKEN cDNA 2310005E17 gene	2310005E17Rik	0.00220439
spot16304	AF210456	major vault protein (Mvp) mRNA, complete cds.	major vault protein	Mvp	0.00220981
spot11272	AK002854	adult male kidney cDNA, RIKEN full-length enriched library, clone:0610039P13, full insert sequence.	RIKEN cDNA 0610039P13 gene	0610039P13Rik	0.0022129
spot11792	NM_010288	gap junction membrane channel protein alpha 1 (Gja1), mRNA	gap junction membrane channel protein alpha 1	Gja1	0.00223297
spot13984	NM_028732	RIKEN cDNA 4632428N05 gene (4632428N05Rik), mRNA.	RIKEN cDNA 4632428N05 gene	4632428N05Rik	0.00223339
spot02128	NM_011175	protease, cysteine, 1 (Prsc1), mRNA	legumain	Lgmn	0.00223881
spot06803	AK014604	0 day neonate skin cDNA, RIKEN full-length enriched library, clone:4632432E15, full insert sequence.	RIKEN cDNA 4632432E15 gene	4632432E15Rik	0.00225289
spot11977	AL389955	EST from clone 1230345, 5' end	0	0	0.00226091
spot11828	AB033615	PLC-L2 mRNA for phospholipase C-L2, complete cds	phospholipase C-like 2	Plcl2	0.0022717
spot06115	AF167573	protein methyltransferase (Jbp1) mRNA, partial cds	SKB1 homolog (S. pombe)	Skb1	0.00227247
spot10362	NM_021283	interleukin 4 (Il4), mRNA.	interleukin 4	Il4	0.00227524
spot14755	NM_030259	hypothetical protein MGC7036 (MGC7036), mRNA.	cDNA sequence BC003324	BC003324	0.0023203
spot06294	Z25735	mRNA for exon 4c	0	0	0.00232256
spot11070	AK005070	adult male liver cDNA, RIKEN full-length enriched library, clone:1300019P08, full insert sequence.	solute carrier family 25 (mitochondrial carrier, citrate transporter), member 1	Slc25a1	0.00235265
spot08319	U96688	immunoglobulin-like receptor PIRA7 (16M2) mRNA, complete cds.	paired-Ig-like receptor A7	Pira7	0.00235437
spot13068	AK006115	adult male testis cDNA, RIKEN full-length enriched library, clone:1700019E19, full insert sequence.	RIKEN cDNA 1700019E19 gene	1700019E19Rik	0.00238054
spot11180	AK014695	0 day neonate head cDNA, RIKEN full-length enriched library, clone:4833414E09, full insert sequence.	RIKEN cDNA 4833414E09 gene	4833414E09Rik	0.00238269
spot09036	AK005465	adult female placenta cDNA, RIKEN full-length enriched library, clone:1600015H20, full insert sequence.	RIKEN cDNA 1600015H20 gene	1600015H20Rik	0.00238384
spot09892	NM_011946	mitogen activated protein kinase kinase kinase 2 (Map3k2), mRNA	mitogen activated protein kinase kinase kinase 2	Map3k2	0.00238939
spot20702	BC004658	Similar to chloride intracellular channel 1, clone MGC:6371 IMAGE:3498118, mRNA, complete cds.	chloride intracellular channel 1	Clic1	0.00239154
spot12637	AK004204	18 days embryo cDNA, RIKEN full-length enriched library, clone:1110048P06, full insert sequence.	neuropilin 2	Nrp2	0.00239348
spot10021	NM_016870	SA rat hypertension-associated homolog (Sah), mRNA	SA rat hypertension-associated homolog	Sah	0.00239447
spot03717	BC006828	Similar to microfibrillar-associated protein 3, clone MGC:11870 IMAGE:3597878, mRNA, complete cds.	microfibrillar-associated protein 3	Mfap3	0.00239473
spot02626	Z12428	rearranged T-cell receptor beta chain Vbeta5 repertoire (VDJ).	0	0	0.00239945
spot14494	NM_009244	serine protease inhibitor 1-2 (Spi1-2), mRNA.	serine (or cysteine) proteinase inhibitor, clade A, member 1b	Serpina1b	0.00240331
spot10681	AK019942	adult male pituitary gland cDNA, RIKEN full-length enriched library, clone:5330440M15, full insert sequence.	RIKEN cDNA 5330440M15 gene	5330440M15Rik	0.00241074
spot13344	NM_011136	POU domain, class 2, associating factor 1 (Pou2af1), mRNA	POU domain, class 2, associating factor 1	Pou2af1	0.00242216
spot02318	M33425	protein-tyrosine kinase (PTK) mRNA, partial cds, clone FD22	Janus kinase 1	Jak1	0.00243577
spot08480	AY032690	EGF-like module-containing mucin-like receptor EMR4 mRNA, complete cds.	EGF-like module containing, mucin-like, hormone receptor-like sequence 4	Emr4	0.00245686
spot00971	AL133159	bM332P19.4 (novel 7 transmembrane receptor (rhodopsin family) (olfactory receptor like) protein (mm17M1-8p))	0	0	0.00245816
spot03776	AK020060	13 days embryo male testis cDNA, RIKEN full-length enriched library, clone:6030441F14, full insert sequence.	RIKEN cDNA 6030441F14 gene	6030441F14Rik	0.00245843
spot08302	X87747	mRNA for immunoglobulin light chain variable region, BKV39.vk.	0	0	0.00246811
spot06728	AK007436	10 day old male pancreas cDNA, RIKEN full-length enriched library, clone:1810011L16, full insert sequence.	a disintegrin-like and metalloprotease (reprolysin type) with thrombospondin type 1 motif, 9	Adamts9	0.00247358
spot08114	AF312712	gamma-parvin (Parvg) mRNA, complete cds	parvin, gamma	Parvg	0.00248019
spot20136	BC006902	RIKEN cDNA 1200006F02 gene, clone MGC:11938, mRNA, complete cds.	RIKEN cDNA 1200006F02 gene	1200006F02Rik	0.00248306
spot08840	AK019635	adult male testis cDNA, RIKEN full-length enriched library, clone:4930459L07, full insert sequence.	RIKEN cDNA 4930459L07 gene	4930459L07Rik	0.00250133
spot06257	X56518	mRNA for acetylcholinesterase	acetylcholinesterase	Ache	0.00250828
spot06994	AK019669	adult male testis cDNA, RIKEN full-length enriched library, clone:4930505K14, full insert sequence.	RIKEN cDNA 4930505K14 gene	4930505K14Rik	0.00250964
spot21066	NM_009163	sphingosine phosphate lyase 1 (Sgpl1), mRNA	sphingosine phosphate lyase 1	Sgpl1	0.00251743
spot02201	NM_009854	CD7 antigen (Cd7), mRNA	CD7 antigen	Cd7	0.00251949
spot14142	NM_008339	immunoglobulin-associated beta (Igb), mRNA.	CD79B antigen	Cd79b	0.00253053
spot13264	NM_009409	topoisomerase (DNA) II beta (Top2b), mRNA	topoisomerase (DNA) II beta	Top2b	0.00254218
spot01570	Z22729	fibronectin gene.	fibronectin 1	Fn1	0.00254415
spot09519	AF058955	ATP-specific succinyl-CoA synthetase beta subunit (Scs) mRNA, partial cds	succinate-Coenzyme A ligase, ADP-forming, beta subunit	Sucla2	0.00256013
spot17317	NM_009910	chemokine (C-X-C) receptor 3 (Cmkar3), mRNA	chemokine (C-X-C motif) receptor 3	Cxcr3	0.00256697
spot09128	BC005565	RIKEN cDNA 9530063M10 gene, clone MGC:11718 IMAGE:3966305, mRNA, complete cds.	pleckstrin homology domain containing, family J member 1	Plekhj1	0.0025817
spot02070	NM_009278	Sjogren syndrome antigen B (Ssb), mRNA	Sjogren syndrome antigen B	Ssb	0.00259511
spot07776	NM_011113	urokinase plasminogen activator receptor (Plaur), mRNA	urokinase plasminogen activator receptor	Plaur	0.00261134
spot22253	AK003358	18 days embryo cDNA, RIKEN full-length enriched library, clone:1110003H18, full insert sequence.	hepatitis B virus x interacting protein	Hbxip	0.00262032
spot07922	NM_008879	plastin 2, L (Pls2), mRNA	lymphocyte cytosolic protein 1	Lcp1	0.00263127
spot03103	BC004678	clone IMAGE:3500618, mRNA, partial cds.	RIKEN cDNA 5133400D11 gene	5133400D11Rik	0.00263647
spot16952	BC009022	clone MGC:6572 IMAGE:3257667, mRNA, complete cds.	isocitrate dehydrogenase 3 (NAD+) beta	Idh3b	0.0026371
spot04114	NM_011026	purinergic receptor P2X, ligand-gated ion channel 4 (P2rx4), mRNA	purinergic receptor P2X, ligand-gated ion channel 4	P2rx4	0.00264418
spot13335	NM_010286	glucocorticoid-induced leucine zipper (Gilz), mRNA	TSC22 domain family 3	Tsc22d3	0.00266404
spot20270	AK003623	18 days embryo cDNA, RIKEN full-length enriched library, clone:1110012E06, full insert sequence.	ATPase type 13A2	Atp13a2	0.00267192
spot00290	NM_007508	ATPase, H+ transporting, lysosomal (vacuolar proton pump), alpha 70 kDa, isoform 2 (Atp6a2), mRNA	ATPase, H+ transporting, V1 subunit A, isoform 1	Atp6v1a1	0.00267336
spot20391	X73607	mRNA for tropomyosin 5 (3'UTR).	tropomyosin 3, gamma	Tpm3	0.00267828
spot01470	BC014818	Similar to NADH dehydrogenase (ubiquinone) flavoprotein 1 (51kD), clone MGC:25459 IMAGE:4456931, mRNA, complete cds.	NADH dehydrogenase (ubiquinone) flavoprotein 1	Ndufv1	0.00269144
spot02734	AK004794	adult male lung cDNA, RIKEN full-length enriched library, clone:1200015L10, full insert sequence.	MAM domain containing 2	Mamdc2	0.00270052
spot17226	AF017175	liver carnitine palmitoyltransferase I mRNA, partial cds	carnitine palmitoyltransferase 1a, liver	Cpt1a	0.00270382
spot13305	NM_013820	hexokinase 2 (Hk2), mRNA	hexokinase 2	Hk2	0.00270717
spot13630	NM_010923	neuronatin (Nnat), mRNA	neuronatin	Nnat	0.00270721
spot14070	Z12213	rearranged T-cell receptor beta chain Vbeta8 repertoire (VDJ).	0	0	0.0027091
spot17009	S71188	sodium channel {cardiac/fetal form} [mice, skeletal muscle, mRNA Partial, 148 nt].	0	0	0.00272135
spot09820	AF297221	glia maturation factor-gamma (Gmfg) mRNA, complete cds	glia maturation factor, gamma	Gmfg	0.0027877
spot05984	NM_007510	ATPase, H+ transporting lysosomal (vacuolar proton pump), 32 kDa (Atp6e), mRNA	ATPase, H+ transporting, V1 subunit E isoform 1	Atp6v1e1	0.00279114
spot20147	BC014706	Similar to ATPase, H+ transporting, lysosomal (vacuolar proton pump) membrane sector associated protein M8-9, clone MGC:25985 IMAGE:4457079, mRNA, complete cds.	ATPase, H+ transporting, lysosomal accessory protein 2	Atp6ap2	0.00279746
spot03131	AK019516	0 day neonate head cDNA, RIKEN full-length enriched library, clone:4833417L20, full insert sequence.	restin-like 2	Rsnl2	0.00279873
spot05878	NM_009949	carnitine palmitoyltransferase 2 (Cpt2), mRNA	carnitine palmitoyltransferase 2	Cpt2	0.0028
spot10056	NM_008728	natriuretic peptide receptor 3 (Npr3), mRNA	natriuretic peptide receptor 3	Npr3	0.00282631
spot19093	NM_009807	caspase 1 (Casp1), mRNA	caspase 1	Casp1	0.0028296
spot13261	NM_008618	malate dehydrogenase, soluble (Mor2), mRNA	malate dehydrogenase 1, NAD (soluble)	Mdh1	0.00283525
spot11794	U69137	T2-cadherin mRNA, partial cds	cadherin 10	Cdh10	0.00284209
spot09711	NM_007981	fatty acid Coenzyme A ligase, long chain 2 (Facl2), mRNA	acyl-CoA synthetase long-chain family member 1	Acsl1	0.00284619
spot17383	NM_010064	dynein, cytoplasmic, intermediate chain 2 (Dncic2), mRNA	dynein, cytoplasmic, intermediate chain 2	Dncic2	0.00285351
spot02346	NM_013566	integrin beta 7 (Itgb7), mRNA	integrin beta 7	Itgb7	0.00286211
spot04153	NM_018819	brain protein 44-like protein (Brp44l), mRNA	brain protein 44-like	Brp44l	0.00286314
spot18970	NM_019564	insulin-like growth factor binding protein 5 protease (PRSS11), mRNA	protease, serine, 11 (Igf binding)	Prss11	0.00286638
spot07158	AK020198	15 days embryo male testis cDNA, RIKEN full-length enriched library, clone:8030442B05, full insert sequence.	RIKEN cDNA 8030442B05 gene	8030442B05Rik	0.00288172
spot12877	AK010262	ES cells cDNA, RIKEN full-length enriched library, clone:2400003C14, full insert sequence.	RIKEN cDNA 2400003C14 gene	2400003C14Rik	0.00289372
spot15584	NM_015757	protocadherin 13 (Pcdh13), mRNA	protocadherin gamma subfamily A, 12	Pcdhga12	0.00290407
spot22020	BC006617	Similar to biliverdin reductase B (flavin reductase (NADPH)), clone MGC:11726 IMAGE:3967600, mRNA, complete cds.	biliverdin reductase B (flavin reductase (NADPH))	Blvrb	0.00290853
spot08752	AF220294	TCE5 (Tce5) gene, partial cds.	0	0	0.00291946
spot12734	AK006167	adult male testis cDNA, RIKEN full-length enriched library, clone:1700020I22, full insert sequence.	RIKEN cDNA 1700020I22 gene	1700020I22Rik	0.00294305
spot00183	NM_011300	ribosomal protein S7 (Rps7), mRNA	ribosomal protein S7	Rps7	0.00294889
spot10771	AK015638	adult male testis cDNA, RIKEN full-length enriched library, clone:4930487H11, full insert sequence.	RIKEN cDNA 4930487H11 gene	4930487H11Rik	0.00295962
spot04002	NM_019821	glycolipid transfer protein (LOC56356), mRNA	glycolipid transfer protein	Gltp	0.00297062
spot00648	X03943	simple repetitive DNA (sqr family) transcript (clone pmlc 3) with conserved GACA/GATA repeats	0	0	0.00297618
spot04125	NM_013489	CD84 antigen (Cd84), mRNA	CD84 antigen	Cd84	0.00298327
spot21574	X14930	mRNA for T-cell receptor alpha-chain V(alpha)3-J(alpha) 18BBM138-C(alpha).	0	0	0.00300722
spot14957	S59134	IgG1 VL=16/6 idiotype [mice, (NZB x NZW)F1, monoclonal antibody V-88, mRNA Partial, 342 nt].	0	0	0.00302408
spot07983	NM_016785	thiopurine methyltransferase (Tpmt), mRNA	thiopurine methyltransferase	Tpmt	0.0030296
spot01786	NM_025428	RIKEN cDNA 1190004A01 gene (1190004A01Rik), mRNA.	zinc finger, DHHC domain containing 12	Zdhhc12	0.00303004
spot02135	AB047552	mRNA for VEGF induced aminopeptidase, complete cds	type 1 tumor necrosis factor receptor shedding aminopeptidase regulator	Arts1	0.00303139
spot15161	NM_007996	ferredoxin 1 (Fdx1), mRNA	ferredoxin 1	Fdx1	0.00303311
spot03745	BC007151	Similar to nucleolar protein 1 (120kD), clone MGC:6746 IMAGE:3592148, mRNA, complete cds.	nucleolar protein 1	Nol1	0.00306778
spot01963	NM_011674	UDP-glucuronosyltransferase 8 (Ugt8), mRNA	UDP-glucuronosyltransferase 8	Ugt8	0.00307459
spot07824	AF288525	myo-inositol 1-phosphate synthase A1 (IsynA1) mRNA, complete cds	myo-inositol 1-phosphate synthase A1	Isyna1	0.00308136
spot11540	AF285235	quiescent cell proline dipeptidase precursor, mRNA, complete cds	dipeptidylpeptidase 7	Dpp7	0.00311137
spot12259	NM_032400	G protein-coupled receptor 91 (Gpr91), mRNA.	succinate receptor 1	Sucnr1	0.00311533
spot11741	NM_008655	myeloid differentiation primary response gene 118 (Myd118), mRNA	growth arrest and DNA-damage-inducible 45 beta	Gadd45b	0.00313281
spot00188	AF222928	SAMSN1 mRNA, complete cds	SAM domain, SH3 domain and nuclear localisation signals, 1	Samsn1	0.00314451
spot16901	BC014699	Similar to hypothetical protein FLJ13391, clone MGC:25911 IMAGE:4221746, mRNA, complete cds.	cDNA sequence BC014699	BC014699	0.00315115
spot08023	NM_009369	transforming growth factor, beta induced, 68 kDa (Tgfbi), mRNA	transforming growth factor, beta induced	Tgfbi	0.00315634
spot20889	NM_010902	nuclear, factor, erythroid derived 2, like 2 (Nfe2l2), mRNA	nuclear factor, erythroid derived 2, like 2	Nfe2l2	0.00316177
spot01959	NM_019879	succinyl-CoA synthetase (Sucla1), mRNA	succinate-CoA ligase, GDP-forming, alpha subunit	Suclg1	0.00318342
spot17200	NM_008189	guanylate cyclase activator 1a (retina) (Guca1a), mRNA	guanylate cyclase activator 1a (retina)	Guca1a	0.00319367
spot20574	BC009097	clone MGC:7185 IMAGE:3481841, mRNA, complete cds.	RIKEN cDNA 1110003E01 gene	1110003E01Rik	0.00321569
spot10751	BC007186	Similar to NCK-associated protein 1, clone IMAGE:3591761, mRNA.	RIKEN cDNA 4930568P13 gene	4930568P13Rik	0.00323055
spot22188	AK009225	adult male tongue cDNA, RIKEN full-length enriched library, clone:2310008D10, full insert sequence.	scotin gene	Scotin	0.00325184
spot06040	NM_007605	capping protein alpha 3 (Cappa3), mRNA	capping protein (actin filament) muscle Z-line, alpha 3	Capza3	0.00325346
spot11362	NM_008080	UDP-N-acetyl-alpha-D-galactosamine:(N-acetylneuraminyl)- galactosylglucosylceramide-beta-1, 4-N-acetylgalactosaminyltransferase (Galgt1), mRNA	UDP-N-acetyl-alpha-D-galactosamine:(N-acetylneuraminyl)-galactosylglucosylceramide-beta-1, 4-N-acetylgalactosaminyltransferase	Galgt1	0.00326523
spot04172	NM_008795	PCTAIRE-motif protein kinase 3 (Pctk3), mRNA	PCTAIRE-motif protein kinase 3	Pctk3	0.00328026
spot04097	NM_007378	ATP-binding cassette, sub-family A (ABC1), member 4 (Abca4), mRNA	ATP-binding cassette, sub-family A (ABC1), member 4	Abca4	0.00328968
spot07068	BC008103	Similar to hypothetical protein FLJ10504, clone MGC:11722 IMAGE:3966815, mRNA, complete cds.	cDNA sequence BC008103	BC008103	0.00330117
spot10619	BC004041	Similar to peptidylprolyl isomerase F (cyclophilin F), clone MGC:7667 IMAGE:3496285, mRNA, complete cds.	peptidylprolyl isomerase F (cyclophilin F)	Ppif	0.0033214
spot01131	BC004645	Similar to mitochondrial aconitase (nuclear aco2 gene), clone MGC:7146 IMAGE:3158239, mRNA, complete cds.	aconitase 2, mitochondrial	Aco2	0.00333247
spot05589	AK016223	adult male testis cDNA, RIKEN full-length enriched library, clone:4930564O18, full insert sequence.	nephronophthisis 4 (juvenile) homolog (human)	Nphp4	0.0033373
spot05934	NM_007519	bile acid-Coenzyme A dehydrogenase: amino acid n-acyltransferase (Baat), mRNA	bile acid-Coenzyme A: amino acid N-acyltransferase	Baat	0.00335801
spot12897	M30425	Ig unproductively rearranged kappa-chain mRNA V-region, partial cds., hybridoma 239.10D7.	0	0	0.00337323
spot17509	NM_008684	neogenin (Neo1), mRNA	neogenin	Neo1	0.00338385
spot19721	Z12470	rearranged T-cell receptor beta chain Vbeta5 repertoire (VDJ).	0	0	0.00338507
spot07067	AK021051	adult male corpus striatum cDNA, RIKEN full-length enriched library, clone:C030006N10, full insert sequence.	RIKEN cDNA C030006N10 gene	C030006N10Rik	0.00340927
spot06875	AK015833	adult male testis cDNA, RIKEN full-length enriched library, clone:4930518M15, full insert sequence.	monocyte to macrophage differentiation-associated 2	Mmd2	0.00341319
spot11253	AK016147	adult male testis cDNA, RIKEN full-length enriched library, clone:4930556J02, full insert sequence.	RIKEN cDNA 4930556J02 gene	4930556J02Rik	0.00343016
spot09369	AK011193	10 days embryo cDNA, RIKEN full-length enriched library, clone:2600013D04, full insert sequence.	plexin A1	Plxna1	0.00344187
spot05472	AK019902	adult male pituitary gland cDNA, RIKEN full-length enriched library, clone:5330421F21, full insert sequence.	RIKEN cDNA 5330421F21 gene	5330421F21Rik	0.00345168
spot10300	M97879	hybridoma Ig rearranged kappa-chain mRNA V-region, partial cds.	0	0	0.00345419
spot11052	BC011540	clone MGC:6803 IMAGE:2648220, mRNA, complete cds.	RIKEN cDNA 4931406C07 gene	4931406C07Rik	0.00346247
spot17297	AF229439	zinc finger protein 289 (Zfp289) mRNA, complete cds	zinc finger protein 289	Zfp289	0.00347457
spot16453	L17085	(clone 5F8.D5) Ig rearranged H-chain (cytochrome c specific) related mRNA sequence.	0	0	0.00349442
spot15156	NM_007931	endonuclease G (Endog), mRNA	endonuclease G	Endog	0.00349651
spot07936	M28730	beta-tubulin gene M-beta-4, 3' end	tubulin, beta 4	Tubb4	0.00349923
spot05879	NM_013543	H2-K region expressed gene 6 (H2-Ke6), mRNA	H2-K region expressed gene 6	H2-Ke6	0.00351514
spot13784	NM_009850	CD3 antigen, gamma polypeptide (Cd3g), mRNA	CD3 antigen, gamma polypeptide	Cd3g	0.00352834
spot16330	X04211	embryo 7S small cytoplasmic RNA.	0	0	0.00356582
spot02021	NM_009907	ceroid lipofuscinosis, neuronal 3, juvenile (Batten, Spielmeyer-Vogt disease) (Cln3), mRNA	ceroid lipofuscinosis, neuronal 3, juvenile (Batten, Spielmeyer-Vogt disease)	Cln3	0.00357175
spot22213	NM_026545	proteasome (prosome, macropain) 26S subunit, non-ATPase, 8 (Psmd8), mRNA.	proteasome (prosome, macropain) 26S subunit, non-ATPase, 8	Psmd8	0.00357534
spot17959	NM_011315	serum amyloid A 3 (Saa3), mRNA.	serum amyloid A 3	Saa3	0.00359021
spot16782	AK019479	0 day neonate skin cDNA, RIKEN full-length enriched library, clone:4632401N01, full insert sequence.	0	0	0.00359994
spot09887	NM_007598	adenylyl cyclase-associated CAP protein homolog 1 (S. cerevisiae, S. Pombe) iae (Cap1), mRNA	CAP, adenylate cyclase-associated protein 1 (yeast)	Cap1	0.00361462
spot05584	BC013617	Similar to hypothetical protein, clone MGC:18941 IMAGE:3979452, mRNA, complete cds.	RIKEN cDNA 2210409M21 gene	2210409M21Rik	0.00361541
spot17086	NM_008826	phosphofructokinase, liver, B-type (Pfkl), mRNA	phosphofructokinase, liver, B-type	Pfkl	0.00361882
spot21405	NM_008518	lymphotoxin B (Ltb), mRNA	lymphotoxin B	Ltb	0.00364196
spot14939	AK013095	10, 11 days embryo cDNA, RIKEN full-length enriched library, clone:2810416I22, full insert sequence.	replication factor C (activator 1) 3	Rfc3	0.0036425
spot10561	NM_025512	RIKEN cDNA 2310008M20 gene (2310008M20Rik), mRNA.	RIKEN cDNA 2310008M20 gene	2310008M20Rik	0.00364683
spot07092	BC006660	clone MGC:7850 IMAGE:3501043, mRNA, complete cds.	NADH dehydrogenase (ubiquinone) Fe-S protein 1	Ndufs1	0.00367926
spot19656	Z12525	rearranged T-cell receptor beta chain Vbeta5 repertoire (VDJ).	0	0	0.00368766
spot03509	AK002371	adult male kidney cDNA, RIKEN full-length enriched library, clone:0610009C03, full insert sequence.	RIKEN cDNA 0610009C03 gene	0610009C03Rik	0.00372267
spot05398	AK020846	adult retina cDNA, RIKEN full-length enriched library, clone:A930011E06, full insert sequence.	RIKEN cDNA A930011E06 gene	A930011E06Rik	0.00372671
spot13380	NM_009284	signal transducer and activator of transcription 6 (Stat6), mRNA	signal transducer and activator of transcription 6	Stat6	0.00374391
spot14793	AK011311	10 days embryo cDNA, RIKEN full-length enriched library, clone:2610005B21, full insert sequence.	TPX2, microtubule-associated protein homolog (Xenopus laevis)	Tpx2	0.00375306
spot19922	NM_023119	enolase 1, alpha non-neuron (Eno1), mRNA.	enolase 1, alpha non-neuron	Eno1	0.00375337
spot14484	AK019330	adult male hippocampus cDNA, RIKEN full-length enriched library, clone:2900040K06, full insert sequence.	neurotrophin 5	Ntf5	0.00375922
spot19194	NM_016804	metaxin 2 (Mtx2), mRNA	metaxin 2	Mtx2	0.0037651
spot07924	NM_015742	myosin IXb (Myo9b), mRNA	myosin IXb	Myo9b	0.00378006
spot13602	NM_020007	muscleblind (Drosophila)-like (Mbnl), mRNA	muscleblind-like 1 (Drosophila)	Mbnl1	0.00380411
spot16950	AK002555	adult male kidney cDNA, RIKEN full-length enriched library, clone:0610011L04, full insert sequence.	acetyl-Coenzyme A acyltransferase 2 (mitochondrial 3-oxoacyl-Coenzyme A thiolase)	Acaa2	0.00381725
spot15904	X58643	rearranged immunoglobulin mRNA for heavy chain variable region, isolate PS E-20.	0	0	0.00381998
spot05008	AF360357	B/AIM-1-like protein mRNA, complete cds.	membrane associated transporter protein	Matp	0.00384531
spot16181	AK005066	adult male liver cDNA, RIKEN full-length enriched library, clone:1300019J08, full insert sequence.	RIKEN cDNA 1300019J08 gene	1300019J08Rik	0.00384587
spot11802	NM_007882	desmocollin 3 (Dsc3), mRNA	desmocollin 3	Dsc3	0.00384683
spot03702	AK016164	adult male testis cDNA, RIKEN full-length enriched library, clone:4930557J02, full insert sequence.	RIKEN cDNA 4930557J02 gene	4930557J02Rik	0.00384818
spot09096	D30748	gene for protein tyrosine phosphatase D28, partial cds.	protein tyrosine phosphatase, non-receptor type 15	Ptpn15	0.00385487
spot00099	AF133665	FE65-like protein mRNA, partial cds	amyloid beta (A4) precursor protein-binding, family B, member 2	Apbb2	0.00387563
spot09614	NM_010425	forkhead box D3 (Foxd3), mRNA	forkhead box D3	Foxd3	0.00387815
spot07481	AK018837	adult male testis cDNA, RIKEN full-length enriched library, clone:1700016D08, full insert sequence.	RIKEN cDNA 1700016D08 gene	1700016D08Rik	0.00388226
spot12974	AK015144	adult male testis cDNA, RIKEN full-length enriched library, clone:4930415F15, full insert sequence.	RIKEN cDNA 4930415F15 gene	4930415F15Rik	0.00391569
spot01161	M64429	B-raf oncogene mRNA, complete cds.	0	0	0.00392805
spot07156	AK006697	adult male testis cDNA, RIKEN full-length enriched library, clone:1700044K19, full insert sequence.	RIKEN cDNA 1700044K19 gene	1700044K19Rik	0.00395815
spot04816	AF241249	structural protein FBF1 (Fbf1) mRNA, complete cds.	Fas (TNFRSF6) binding factor 1	Fbf1	0.00398858
spot17359	NM_011888	small inducible cytokine A19 (Scya19), mRNA	chemokine (C-C motif) ligand 19	Ccl19	0.00400285
spot02945	AF302691	myelin expression factor-3-like protein gene, partial cds.	paternally expressed 10	Peg10	0.0040073
spot05113	AK014774	0 day neonate head cDNA, RIKEN full-length enriched library, clone:4833426J09, full insert sequence.	gene model 1705, (NCBI)	Gm1705	0.00401209
spot13298	NM_008828	phosphoglycerate kinase 1 (Pgk1), mRNA	phosphoglycerate kinase 1	Pgk1	0.00401886
spot05252	AK018444	16 days embryo lung cDNA, RIKEN full-length enriched library, clone:8430427C03, full insert sequence.	RIKEN cDNA 2810429O05 gene	2810429O05Rik	0.0040206
spot07837	M55413	vitamin D-binding protein (GC) mRNA, partial cds	group specific component	Gc	0.00402367
spot05666	AK015682	adult male testis cDNA, RIKEN full-length enriched library, clone:4930502M04, full insert sequence.	RIKEN cDNA 4930502M04 gene	4930502M04Rik	0.00405117
spot19452	AJ007909	mRNA for erythroid differentiation regulator, partial	erythroid differentiation regulator 1	Erdr1	0.00405488
spot20138	AK016870	adult male testis cDNA, RIKEN full-length enriched library, clone:4933422D21, full insert sequence.	F-box only protein 24	Fbxo24	0.00405546
spot13711	NM_010696	lymphocyte cytosolic protein 2 (Lcp2), mRNA	lymphocyte cytosolic protein 2	Lcp2	0.00405965
spot19438	NM_010102	endothelial differentiation, G-protein-coupled receptor 6 (Edg6), mRNA	endothelial differentiation, G-protein-coupled receptor 6	Edg6	0.00408233
spot13449	NM_008537	alpha-methylacyl-Coenzyme A racemase (Macr1), mRNA	alpha-methylacyl-CoA racemase	Amacr	0.00408903
spot17273	AF288740	15 kDa selenoprotein (Sep15) mRNA, complete cds	selenoprotein	42248	0.00410198
spot13140	AK016247	adult male testis cDNA, RIKEN full-length enriched library, clone:4930568D07, full insert sequence.	6-phosphofructo-2-kinase/fructose-2,6-biphosphatase 2	Pfkfb2	0.0041072
spot08143	NM_020292	odorant receptor S46 gene (Ors46), mRNA	olfactory receptor 672	Olfr672	0.00410766
spot05662	AK006166	adult male testis cDNA, RIKEN full-length enriched library, clone:1700020I14, full insert sequence.	RIKEN cDNA 1700020I14 gene	1700020I14Rik	0.00414235
spot11377	NM_016925	Fanconi anemia, complementation group A (Fanca), mRNA	Fanconi anemia, complementation group A	Fanca	0.00414458
spot06718	NM_026487	RIKEN cDNA 4921525H23 gene (4921525H23Rik), mRNA.	ATPase family, AAA domain containing 1	Atad1	0.00415609
spot21067	Y18505	mRNA for XAP-5 protein	DNA segment, human DXS9928E	D0HXS9928E	0.00415946
spot20693	AK014689	0 day neonate head cDNA, RIKEN full-length enriched library, clone:4833413G10, full insert sequence.	RIKEN cDNA 4833413G10 gene	4833413G10Rik	0.00418669
spot18465	AK015555	adult male testis cDNA, RIKEN full-length enriched library, clone:4930471M23, full insert sequence.	RIKEN cDNA 4930471M23 gene	4930471M23Rik	0.00418783
spot17075	NM_007751	cytochrome c oxidase, subunit VIIIb (Cox8b), mRNA	cytochrome c oxidase, subunit VIIIb	Cox8b	0.00420318
spot09909	NM_010917	nidogen 1 (Nid1), mRNA	nidogen 1	Nid1	0.00421201
spot14850	AK020506	12 days embryo embryonic body between diaphragm region and neck cDNA, RIKEN full-length enriched library, clone:9430085M18, full insert sequence.	RIKEN cDNA 9430085M18 gene	9430085M18Rik	0.00422766
spot05217	AK008096	adult male small intestine cDNA, RIKEN full-length enriched library, clone:2010004I09, full insert sequence.	COX11 homolog, cytochrome c oxidase assembly protein (yeast)	Cox11	0.00427686
spot17262	NM_010730	annexin A1 (Anxa1), mRNA	annexin A1	Anxa1	0.00427842
spot13739	NM_016807	syndecan binding protein (Sdcbp), mRNA	syndecan binding protein	Sdcbp	0.00428299
spot06933	BC008239	Similar to hypothetical protein FLJ11336, clone IMAGE:3600297, mRNA.	RIKEN cDNA E430026E19 gene	E430026E19Rik	0.00429348
spot02704	X16217	T11 class I MHC gene (exon 5).	0	0	0.00432118
spot09649	D10212	mRNA for hepatocyte growth factor, complete cds	hepatocyte growth factor	Hgf	0.00432818
spot19175	NM_009270	squalene epoxidase (Sqle), mRNA	squalene epoxidase	Sqle	0.00435588
spot01035	AK017909	adult male thymus cDNA, RIKEN full-length enriched library, clone:5830408B19, full insert sequence.	RIKEN cDNA 5830408B19 gene	5830408B19Rik	0.0043668
spot09904	NM_017480	inducible T-cell co-stimulator (Icos), mRNA	inducible T-cell co-stimulator	Icos	0.0043761
spot11824	NM_008152	G-protein coupled receptor 25 (Gpcr25), mRNA	G-protein coupled receptor 65	Gpr65	0.00438116
spot03017	AB023567	Prx I pseudogene 3.	0	0	0.00439225
spot04043	AB021122	Tim23 mRNA for translocase of inner mitochondrial membrane, complete cds	translocase of inner mitochondrial membrane 23 homolog (yeast)	Timm23	0.0044125
spot19122	NM_009230	sterol O-acyltransferase 1 (Soat1), mRNA	sterol O-acyltransferase 1	Soat1	0.00443041
spot11093	NM_026481	RIKEN cDNA 2700055K07 gene (2700055K07Rik), mRNA.	RIKEN cDNA 2700055K07 gene	2700055K07Rik	0.00443276
spot13260	NM_013580	lactate dehydrogenase 3, C chain, sperm specific (Ldh3), mRNA	lactate dehydrogenase 3, C chain, sperm specific	Ldh3	0.00443396
spot04847	AK011423	10 days embryo cDNA, RIKEN full-length enriched library, clone:2610016K11, full insert sequence.	glucosamine (N-acetyl)-6-sulfatase	Gns	0.00448439
spot05744	NM_011795	C1q related factor (C1qrf-pending), mRNA	complement component 1, q subcomponent-like 1	C1ql1	0.00449236
spot14658	BC008110	Similar to SH3 domain binding glutamic acid-rich protein like 3, clone MGC:7192 IMAGE:3481987, mRNA, complete cds.	SH3 domain binding glutamic acid-rich protein-like 3	Sh3bgrl3	0.00451611
spot11750	NM_007655	CD79a antigen (Cd79a), mRNA	CD79A antigen (immunoglobulin-associated alpha)	Cd79a	0.00454382
spot11993	BC013475	clone MGC:18878 IMAGE:4237589, mRNA, complete cds.	DNA segment, Chr 10, Johns Hopkins University 81 expressed	D10Jhu81e	0.00454639
spot11586	NM_007802	cathepsin K (Ctsk), mRNA	cathepsin K	Ctsk	0.00455784
spot03683	AK012765	10, 11 days embryo cDNA, RIKEN full-length enriched library, clone:2810019K23, full insert sequence.	secernin 1	Scrn1	0.00456358
spot04760	AK005733	adult male testis cDNA, RIKEN full-length enriched library, clone:1700007L07, full insert sequence.	tetratricopeptide repeat domain 7	Ttc7	0.00457211
spot13691	NM_016675	claudin 2 (Cldn2), mRNA	claudin 2	Cldn2	0.00457742
spot10728	AK015330	adult male testis cDNA, RIKEN full-length enriched library, clone:4930437M23, full insert sequence.	RIKEN cDNA 4930437M23 gene	4930437M23Rik	0.00458543
spot00085	M73818	intracisternal A-particle-related retroviral elements and envelope pseudogene	0	0	0.00458958
spot01918	NM_008548	mannosidase 1, alpha (Man1a), mRNA	mannosidase 1, alpha	Man1a	0.00460991
spot20038	AB060274	mRNA for thymidine phosphorylase, complete cds.	endothelial cell growth factor 1 (platelet-derived)	Ecgf1	0.00461063
spot14790	AK005223	adult male cerebellum cDNA, RIKEN full-length enriched library, clone:1500012A13, full insert sequence.	adaptor-related protein complex 1, sigma 2 subunit	Ap1s2	0.00463396
spot17934	NM_013487	CD3 antigen, delta polypeptide (Cd3d), mRNA.	CD3 antigen, delta polypeptide	Cd3d	0.00463567
spot07164	AF387322	putative RNA-binding protein fxh mRNA, complete cds.	RNA binding motif protein 9	Rbm9	0.00467656
spot01228	NM_026542	RIKEN cDNA 3010027G13 gene (3010027G13Rik), mRNA.	DNA segment, Chr 11, ERATO Doi 333, expressed	D11Ertd333e	0.00469559
spot05620	AK020425	12 days embryo embryonic body between diaphragm region and neck cDNA, RIKEN full-length enriched library, clone:9430019H13, full insert sequence.	RIKEN cDNA 9430019H13 gene	9430019H13Rik	0.00470104
spot13329	AF117382	hypermethylated in cancer 2 protein (Hic2) mRNA, partial cds	hypermethylated in cancer 2	Hic2	0.00471773
spot04840	AK013857	12 days embryo head cDNA, RIKEN full-length enriched library, clone:3000002C10, full insert sequence.	RIKEN cDNA 3000002C10 gene	3000002C10Rik	0.00472856
spot21668	U90513	V alpha 4.5, T cell receptor alpha chain mRNA, partial cds.	0	0	0.00473639
spot21093	AF309649	lysosomal thiol reductase precursor, mRNA, complete cds	interferon gamma inducible protein 30	Ifi30	0.00475202
spot11724	NM_019756	tubulin, delta (Tubd-pending), mRNA	tubulin, delta 1	Tubd1	0.00478381
spot04888	AF343079	TOB3 mRNA, complete cds.	ATPase family, AAA domain containing 3A	Atad3a	0.00479477
spot16729	M14830	MHC class I c3/g5 gene, exon 3.	0	0	0.00480216
spot08034	M33422	protein-tyrosine kinase (PTK) mRNA, partial cds, clone FD16	insulin-like growth factor I receptor	Igf1r	0.00480731
spot13855	U26223	clone pMG7 nonsatellite RNA sequence	0	0	0.00481201
spot10122	AF023215	clone MEAT 16, family 7183 anti-fluorescein monoclonal IgM heavy chain mRNA, partial cds.	0	0	0.00485293
spot10085	X96700	def-2 mRNA	proline-serine-threonine phosphatase-interacting protein 1	Pstpip1	0.00485867
spot04946	AK010841	13 days embryo liver cDNA, RIKEN full-length enriched library, clone:2500001D14, full insert sequence.	dual specificity phosphatase 12	Dusp12	0.00487682
spot06292	Z47773	mRNA expressed in islet cells (clone 31D)	0	0	0.0048829
spot09851	AB020974	mRNA for MAIL, complete cds	nuclear factor of kappa light polypeptide gene enhancer in B-cells inhibitor, zeta	Nfkbiz	0.00488668
spot13618	NM_009427	transducer of ErbB-2.1 (Tob1), mRNA	transducer of ErbB-2.1	Tob1	0.00488686
spot13703	NM_010689	linker for activation of T cells (Lat), mRNA	linker for activation of T cells	Lat	0.00489083
spot04793	NM_008577	antigen identified by monoclonal antibodies 4F2 (Mdu1), mRNA.	solute carrier family 3 (activators of dibasic and neutral amino acid transport), member 2	Slc3a2	0.00490657
spot13055	AK018407	16 days embryo lung cDNA, RIKEN full-length enriched library, clone:8430413D17, full insert sequence.	RIKEN cDNA 8430413D17 gene	8430413D17Rik	0.00492965
spot15591	NM_016873	WNT1 inducible signaling pathway protein 2 (Wisp2), mRNA	WNT1 inducible signaling pathway protein 2	Wisp2	0.00493949
spot06385	NM_013819	histocompatibility 2, M region locus 3 (H2-M3), mRNA.	histocompatibility 2, M region locus 3	H2-M3	0.00497541
spot03561	NM_023774	RIKEN cDNA 4930550L24 gene (4930550L24Rik), mRNA.	0	0	0.00500895
spot00611	AF191768	myodulin mRNA, complete cds	tenomodulin	Tnmd	0.0050127
spot20726	X98456	ORF1 and ORF2 genes.	0	0	0.00502986
spot13710	NM_007642	CD28 antigen (Cd28), mRNA	CD28 antigen	Cd28	0.0050328
spot05272	K02138	Part of the gene for delta-immunoglobulin (probably codes for exon 7).	0	0	0.00504719
spot16050	AK007851	10 day old male pancreas cDNA, RIKEN full-length enriched library, clone:1810049O03, full insert sequence.	RIKEN cDNA 1810049O03 gene	1810049O03Rik	0.00509374
spot15469	NM_007703	elongation of very long chain fatty acids (FEN1/Elo2, SUR4/Elo3, yeast)-like 3 (Elovl3), mRNA	elongation of very long chain fatty acids (FEN1/Elo2, SUR4/Elo3, yeast)-like 3	Elovl3	0.0051079
spot18926	NM_008631	metallothionein 4 (Mt4), mRNA	metallothionein 4	Mt4	0.00511739
spot18113	AK016584	adult male testis cDNA, RIKEN full-length enriched library, clone:4932704I17, full insert sequence.	RIKEN cDNA 4932704I17 gene	4932704I17Rik	0.0051176
spot09193	AK019832	adult male testis cDNA, RIKEN full-length enriched library, clone:4930588G05, full insert sequence.	RIKEN cDNA 4930588G05 gene	4930588G05Rik	0.00511779
spot03328	BC006903	Similar to chromosome 1 open reading frame 12, clone MGC:11947 IMAGE:3600175, mRNA, complete cds.	EGL nine homolog 1 (C. elegans)	Egln1	0.00513379
spot09368	BC012260	clone MGC:18784 IMAGE:4188600, mRNA, complete cds.	proteasome (prosome, macropain) inhibitor subunit 1	Psmf1	0.00515053
spot04175	NM_009860	cell division cycle 25 homolog C (S. cerevisiae) (Cdc25c), mRNA	cell division cycle 25 homolog C (S. cerevisiae)	Cdc25c	0.00515335
spot08172	NM_008410	integral membrane protein 2 B (Itm2b), mRNA	integral membrane protein 2B	Itm2b	0.00516527
spot21280	NM_009924	cannabinoid receptor 2 (macrophage) (Cnr2), mRNA	cannabinoid receptor 2 (macrophage)	Cnr2	0.00517442
spot04894	AK011776	10 days embryo cDNA, RIKEN full-length enriched library, clone:2610044O15, full insert sequence.	RIKEN cDNA 2610044O15 gene	2610044O15Rik	0.00518879
spot05838	M68513	eph-related receptor tyrosine kinase (Mek4) mRNA, complete cds	Eph receptor A3	Epha3	0.00520858
spot04654	M27660	rearranged anti-digoxin antibody IgG1 (Igh-4) chain, V region, from hybridoma 40-140.	0	0	0.00521671
spot06480	AF010208	immunoglobulin heavy chain V region (VH7183) gene, partial cds.	0	0	0.00522099
spot12240	X57330	mRNA for Qa-2 antigen.	histocompatibility 2, Q region locus 7	H2-Q7	0.00522271
spot04900	AK019173	10 days embryo cDNA, RIKEN full-length enriched library, clone:2610108L02, full insert sequence.	ubinuclein 1	Ubn1	0.00527187
spot14642	AJ277212	mRNA for hypothetical protein (ORF1) clone Telethon(Italy_B41)_Strait03708_FL626.	musculoskeletal, embryonic nuclear protein 1	Mustn1	0.00527676
spot09333	NM_025531	RIKEN cDNA 2310042G06 gene (2310042G06Rik), mRNA.	RIKEN cDNA 2310042G06 gene	2310042G06Rik	0.00532148
spot07979	NM_009515	Wiskott-Aldrich syndrome protein (Wasp), mRNA	Wiskott-Aldrich syndrome homolog (human)	Was	0.00532178
spot22101	AB043785	AT3 gene for antithrombin, complete cds.	serine (or cysteine) proteinase inhibitor, clade C (antithrombin), member 1	Serpinc1	0.00533183
spot17814	AF012168	T-cell receptor alpha chain (TCRA) mRNA, partial cds.	0	0	0.00535333
spot10900	BC010782	RIKEN cDNA 2010003F10 gene, clone MGC:18714 IMAGE:4219239, mRNA, complete cds.	transmembrane 4 superfamily member 5	Tm4sf5	0.00541074
spot08181	X89679	mRNA for TPCR06 protein	olfactory receptor MOR135-11	MOR135-11	0.00541595
spot20193	X16212	T6 class I MHC gene (exon 5).	0	0	0.00541852
spot01829	AK007902	10 day old male pancreas cDNA, RIKEN full-length enriched library, clone:1810059C13, full insert sequence.	zinc fingers and homeoboxes 3	Zhx3	0.00543403
spot21358	NM_007866	delta-like 3 homolog (Drosophila) (Dll3), mRNA	delta-like 3 (Drosophila)	Dll3	0.00544524
spot19458	NM_011937	glucosamine-6-phosphate deaminase (Gnpi), mRNA	glucosamine-6-phosphate deaminase 1	Gnpda1	0.00548277
spot13145	AK015477	adult male testis cDNA, RIKEN full-length enriched library, clone:4930456J16, full insert sequence.	RIKEN cDNA 4930456J16 gene	4930456J16Rik	0.00548561
spot11696	NM_013652	small inducible cytokine A4 (Scya4), mRNA	chemokine (C-C motif) ligand 4	Ccl4	0.00549098
